# Supplementary material for: Genetic Variation, GWAS and Accuracy of Prediction for Host Resistance to Sparicotyle chrysophrii in Farmed Gilthead Sea Bream (Sparus aurata)
Source: Front Genet. 2020 Dec 22;11:594770. doi: 10.3389/fgene.2020.594770 (PMC7793675; doi:10.3389/fgene.2020.594770)
Supplement: Supplementary File 1 — Supporting information on results including information on parasite count trait, density of markers across different linkage groups and LD among markers. [file Data_Sheet_2.xlsx]

## Sheet: Sheet1
MarkerID	LG	AvgMapPos	MaleMapPos	FemaleMapPos	SequenceWithSNPAlleles
65275_35	Sa01	0	0	0	TGCCGGCGTCCTGCAGCCACCTGCAGGAAAACAC[C/A]G
74284_29	Sa01	0.074	0.315	0.016	TAATCAGTAGCTGCAACCCTGTGCTGTC[T/C]GCAGAGC
147199_11	Sa01	0.079	0.356	0.017	CCAGGTTGGG[C/T]GGCATCGTGTTGCTGCGTCGGACCG
51261_17	Sa01	0.079	0.34	0.017	GACAGACGCTCCGCAG[C/A]ATGTTGCCCTGCAGCCGAG
61247_4	Sa01	0.079	0.332	0.017	TAA[C/T]ACCGCAGAGCACCGACCTGCTAAAGTGCTGCC
62112_2	Sa01	0.079	0.34	0.017	C[G/A]TGTCACCGCAGCAGCCGGCTGCCTCGTGGCTTCC
83665_9	Sa01	0.079	0.361	0.017	TGGCAAAC[T/G]TCGGCAAGCAGATGCAGGTGCACGCAC
9124_34	Sa01	0.079	0.349	0.017	GGCTAGCGGCCAGCAGCTAGCTGCTAGCTACAC[A/G]CG
121982_4	Sa01	0.08	0.369	0.017	GTG[T/C]AGGTGAGTGCAGGTGAGTGCAGGTGAGTGAGG
139863_16	Sa01	0.084	0.437	0.017	TGCCCAAGTGTTGCA[G/A]TTCAGTGCAGGTACCTGACT
52987_20	Sa01	0.1	0.59	0.017	CTCCCATCAGACGCAGCAC[G/A]CTGCTGTTTCTGACAC
32708_28	Sa01	0.475	1.639	0.018	TTCAGGACTTTTGCATCCTGCTGCAGT[T/C]ATGATTAG
85363_35	Sa01	0.868	2.3	0.023	TGTCATCCATTGGCATTGCTTTGCCTAAGTGACA[G/T]C
88947_10	Sa01	3.352	9.221	0.023	TAGATTTAC[G/A]CAGCAGAGATCTGCCTCTTCCAGTCT
46467_5	Sa01	6.245	15.88	0.023	TTGG[T/G]CTTGATTGCATCACGATGCGTTCCCGGGGAC
73369_18	Sa01	6.269	15.907	0.023	GAAACCACTGATGCAAC[A/C]GACTGCAGCGTCCTAAAC
49281_5	Sa01	6.276	15.915	0.023	TCGC[T/G]GCTTCACGCATGCTGCTGCTCAGCTGACAGG
65937_10	Sa01	6.277	15.916	0.023	TGGAAACGA[G/C]CAGCAGCCACCTGCAGCGCGCCGCCG
168516_29	Sa01	6.362	16.134	0.025	CTGTTTCCAGCAGCAGATTAATGCACAT[T/G]TGTTGCT
86994_31	Sa01	6.701	16.824	0.04	CAAAAAGTCTGTGCACGCCACTGCTCTGAA[G/C]TTTTA
72208_26	Sa01	11.052	23.36	1.465	TTTCTCTTTGAGGCAGTTTGATGCT[C/T]GGTACAGCTG
27699_31	Sa01	13.943	27.203	3.259	GACTGACTGTTGGCATCCAGCTGCACTGAT[C/T]TCTCT
27881_28	Sa01	14.003	27.274	3.279	CTGTTTACAGCCGCACAATCTTGCTGA[T/C]ACGTAAAG
104774_35	Sa01	14.009	27.279	3.29	TGTCGTGGGGCTGCACTCTGCTGCTGTAATCCAC[T/C]G
46194_11	Sa01	14.009	27.279	3.29	GCAGCAGCTC[C/T]TGCAGACATGTGCCTCCACCGGAGA
135799_1	Sa01	14.012	27.281	3.294	[T/C]TTCAAAGCATTGCAAAATGGTGCTGCTTCTCCAGA
26916_27	Sa01	14.018	27.287	3.297	CAGGTCGTTTTGGCAGACATCTGCAC[A/C]GTATCAGAA
100467_8	Sa01	14.869	29.132	3.3	TTGACAG[C/A]TGCTGCAGACTGCTGCTGTTTTCTCTCT
158948_7	Sa01	14.869	29.132	3.3	ATTTTT[T/C]TCACGGCAACTTTTTGCAAAGATGTCGCG
16774_28	Sa01	14.869	29.132	3.3	CCTTGGTTGAGGGCAGTTCCGTGCGCC[G/A]CGGAGCTC
28324_4	Sa01	14.869	29.132	3.3	TTT[G/A]GTGTGCGGGCATTGGTGTGCCTTGTGGTGTGC
29369_18	Sa01	14.869	29.132	3.3	TGCAGGAGCGATGCACC[G/A]GGGTGCACTGGGGTTTTT
39965_6	Sa01	14.869	29.132	3.3	TGTGT[G/C]TGTGTTGCAGATTGATGCTCTTGACCTGAA
55555_12	Sa01	14.869	29.132	3.3	TTACCAACGGA[C/T]GCATCGGCATGCTGGTCCTGCATG
63722_9	Sa01	14.869	29.132	3.3	GTGGCAGC[G/A]ATTGCAGGCTGTTGCTCGAGGAAACGC
72716_6	Sa01	14.869	29.131	3.3	GATGG[C/T]GATAACGCAGGTAACTGCTGGTGAGACTGG
34055_1	Sa01	14.872	29.133	3.316	[C/A]GGTGCTGCTCTGCATTGTTGTGCTCTGCAGGGGCT
143694_32	Sa01	14.875	29.135	3.332	CTTCACAAATGAGCACAGAAATGCACAATGG[C/G]CAGA
148867_3	Sa01	14.908	29.148	3.435	CG[G/C]CGCTGAGAGGCAGAACTCTGCAGCGCTCCAGTG
31030_18	Sa01	14.995	29.164	4.16	ACTGAGGAGAGAGCACG[C/T]GGGTGCAGATAACAGGTT
14316_21	Sa01	17.482	31.47	6.207	CTCTTAGTGGCTGCAGCGCC[G/A]TGCTGAGTTTGTGCA
8698_25	Sa01	17.815	32.075	6.312	ATCATATGAGACGCAGGATGCTGC[G/A]GGGCTCAACCT
63610_19	Sa01	18.224	32.727	6.457	AAGATGCCTACAGCATTT[T/C]TATGCAAAGGGAGCCAC
115952_32	Sa01	18.228	32.737	6.457	TTTATCTTTGCTGCATGTTGCTGCAGCTCAT[G/C]ATGT
105107_28	Sa01	18.229	32.74	6.458	CAATGCAAATAGGCAAAAGGCTGCTTC[T/A]CTCAGTCA
44781_11	Sa01	18.264	32.741	6.518	CAGAGGCCTT[T/C]TGCATCATTGTGCAAAGAGCTCCTG
57835_3	Sa01	18.271	32.741	6.663	AC[G/A]ACCTGCTCTGCACCACACTGCAGACAGACACAG
40739_11	Sa01	18.272	32.742	6.664	AACAGTCGGA[T/C]AGCAGCTGCCTGCATGGACACGGAC
28667_8	Sa01	18.273	32.742	6.664	GTTGTCC[A/G]TAAGGCAGTCGACTGCACATCATGTCAT
40702_5	Sa01	18.279	32.744	6.672	CCTG[T/C]GGCTCAGGCAGAAAGCTGCATTTAAAGGGAT
79308_1	Sa01	18.398	32.855	6.709	[T/A]TCAAAAGAGGTGCAACATGCTGCTAGATAGCTGTA
69026_16	Sa01	19.435	34.291	6.982	CACTAATTAGCAGCA[T/G]GGCTATGCCAGTCAGTACAC
8847_5	Sa01	19.721	34.786	7.157	CCAC[A/G]GACTGCAGCAGTTCACTGCCTGATGGAGGTT
78368_16	Sa01	21.437	35.32	10.237	CTTCCTCCCTCAGCA[G/A]GAACCTGCTTCCAGTTGGCG
11840_32	Sa01	22.172	35.657	11.32	ACATAACAGGATGCAAACAGCTGCGAGGACA[C/T]GTTT
84641_27	Sa01	22.837	35.963	12.358	CTCTGACTCCCAGCAGCTTTGTGCTA[T/C]GGAGCTTTT
13450_9	Sa01	23.669	36.106	14.346	GTTCATTC[C/T]GGTGCAGCTTCCTGCCAGCAAAACCTC
60775_29	Sa01	24.05	36.246	14.84	CTGCACTTTCTAGCAGTGGCGTGCACAG[A/T]CTTCTTG
120681_21	Sa01	25.983	39.694	15.058	TATCAGCCTCGTGCAGCGTG[G/A]TGCTGTGAATTATAC
138324_21	Sa01	26.299	39.718	15.828	CTGTAAATGTCAGCACACAC[A/C]TGCAGGCTTATGTTC
85457_2	Sa01	26.541	40.041	15.896	T[A/G]TAATTCATTGGCATCTGGCTGCCAGTACATAGAG
154100_30	Sa01	26.572	40.1	15.903	ACTTCCCAAAGTGCAAGAGGGTGCAATTT[A/T]GTGTGG
44709_36	Sa01	26.787	40.209	16.178	GTGACAGCGACGGCAGTTTTGTGCAGAATACAGTA[C/T]
157165_9	Sa01	28.42	41.674	17.623	TTTTCCAG[T/C]TCAGCAAACAAGTGCCTTCTGAAAGTA
34876_36	Sa01	28.438	41.692	17.639	CTCAGTTGTACAGCACACTGCTGCTTCAGGGATCA[A/C]
20860_11	Sa01	28.44	41.694	17.642	GGGCTACGTA[G/C]TGCAGCACAATGCTTCAGATGGTAT
124223_10	Sa01	28.441	41.694	17.644	GGTCTCTGC[G/A]GTGCAAATAGGTGCAAAGACGCCGTC
55809_34	Sa01	28.441	41.694	17.646	TTAGAAAAGACTGCACCACACTGCAGTATACGC[C/T]TC
121814_10	Sa01	28.449	41.694	17.77	CTGCACGTA[T/C]CAGCAACTCAGTGCTCACTTTCAATA
134334_11	Sa01	28.452	41.694	17.928	ATGCATTTTT[A/T]AGCATCTATGTGCGCCAGCTTCTAT
31110_12	Sa01	28.452	41.694	17.928	GGATCCCTGGC[T/C]GCAGTTTGGTGCCGAGCTTAAAAT
48272_25	Sa01	28.453	41.695	17.932	CTGTGTGACAATGCAATGTCCTGC[A/G]AGGAACCAACC
48797_19	Sa01	28.453	41.694	17.93	CCCTGTCGTGCCGCAGAG[T/C]TCTGCTGAAATAACCAA
3432_19	Sa01	28.579	41.975	18.023	AAGACGGTCAAGGCATTT[T/C]GTTGCTTACAAAATCAA
71153_5	Sa01	29.449	43.158	18.579	GGGT[C/T]TCGTTGTGCAGAGTTTTGCAGATATCAGCTG
108620_2	Sa01	31.04	44.974	19.585	C[A/C]ATCTCGGAAAGCATGTTACTGCCTGACATGAATC
49176_28	Sa01	31.076	45.007	19.638	GCCCGATGCATTGCAGGTAAATGCGAC[G/A]TGCTTGGA
9226_31	Sa01	31.078	45.007	19.653	AAAGCAAACAGAGCAGGGTTGTGCGTTAAC[T/C]GCAAA
121035_17	Sa01	31.08	45.008	19.67	CTTCATCTACGTGCAC[C/T]TCTCTGCCTTCGTGTAATG
51734_21	Sa01	31.167	45.018	19.926	CCTCCCCACAGGGCAACTGC[A/G]TGCATGTACCTGAGA
54493_4	Sa01	31.167	45.018	19.926	TTG[T/A]CCTGGAAAGCAGGTAAATGCTGCTCTGAGGAT
131180_28	Sa01	31.225	45.03	20.028	AGAAAATTGCAAGCAAACTCCTGCAAA[G/C]TGTCTAAC
15589_16	Sa01	31.912	45.037	20.793	CAAAAAGTCTGTGCA[C/T]GCCACTGCCCAGCAGCTCTG
11486_25	Sa01	32.059	45.037	21.535	ACGTGCCAAACCGCATACCAATGC[A/C]GAGTCTGGCTC
210839_29	Sa01	32.059	45.037	21.535	TGGGATTCAGACGCAGGGGAATGCTGGT[A/G]AGCAATA
21473_11	Sa01	32.059	45.037	21.536	GGGATTCCCC[G/A]AGCAGCTTGATGCACTGCATATATG
38071_20	Sa01	32.059	45.037	21.536	ACCACCAAGACTGCAGCCC[G/T]CTGCATCCAGCAAGTC
47129_7	Sa01	32.059	45.037	21.536	GTGCAG[C/A]AGCCTGCACTCTGCTGCTACATTTAAGTC
55355_7	Sa01	32.059	45.037	21.534	TGTTTT[C/T]CCTCCGCACACCTCTGCGCTGTTCAATTG
75356_17	Sa01	32.059	45.037	21.536	AATCTGTCTCCTGCAG[C/G]AGCCTGCCCGGCTTGATTA
121469_12	Sa01	32.06	45.037	21.539	TGAACACGCTT[T/A]GCACTTTACTGCTTTTTTGATGCT
45294_2	Sa01	32.06	45.037	21.538	A[T/C]TGGCATCTATGCATGAGGTTGCAGGGCTATCTAC
102663_6	Sa01	32.061	45.037	21.544	GATGT[T/G]TGAGTAGCAGAGCGTTGCTACTCGAGCACG
131513_30	Sa01	32.061	45.037	21.544	GCACAGTTTCTTGCACAGGTTTGCCAGAG[T/C]TAGCAT
36333_3	Sa01	32.061	45.037	21.545	CC[T/C]CCGCACCCTGCACCGTCCTGCCCTCTTCATCCA
38031_20	Sa01	32.061	45.037	21.544	CTGGGATTTCCTGCAACCC[A/T]CTGCTGCAGGCTGTCA
43961_34	Sa01	32.061	45.037	21.544	CAAAAAGTCTTCGCACGCCACTGCTGATAAAAG[T/C]CC
29371_18	Sa01	32.072	45.038	21.617	GGCCATGCAGGTGCAGC[G/A]CCCTGCCAAAGCTCTTCA
79055_21	Sa01	32.092	45.038	21.695	GTGCAGAGGAGGGCAGCCGT[G/A]TGCACCATCAGTAAC
86173_27	Sa01	32.096	45.039	21.705	AATCAAAAGCATGCAACACAATGCGG[A/G]AGAAACACA
106030_36	Sa01	32.288	45.04	22.051	CGACACCTTGAAGCAACACCATGCAACTTTTTGTG[T/C]
32399_20	Sa01	32.288	45.039	22.051	AGCTGTTAGATGGCATGTT[A/G]GTGCACGGGGGGAAGA
53470_21	Sa01	32.353	45.044	22.214	CTGTCCAGGTACGCAGCCAC[G/A]TGCTGAAGGATCTCC
124222_26	Sa01	32.524	45.138	22.352	CAGCGACAATAGGCACCACAGTGCT[C/T]CCTTTGACTG
286318_28	Sa01	32.908	46.048	22.445	GAGCCAAAACGTGCACTAAAGTGCCCT[C/T]CTCTTCGC
7342_31	Sa01	33.581	46.132	23.781	TGGATAAACCGCGCAGAGTCTTGCAGGGAC[T/G]TCTCT
17520_17	Sa01	33.738	46.259	23.934	GCATATTACTGAGCAG[T/C]AGGGTGCCAGCGAGAGGTT
145185_33	Sa01	33.912	46.384	24.133	AGCCATTGAAAAGCAGAGCGTTGCATACATGC[A/G]AGA
106458_25	Sa01	34.136	46.509	24.502	AAGGGCTAATTTGCAGGTCAGTGC[A/G]GGTGAGAACAC
115498_1	Sa01	34.26	46.547	24.82	[G/A]CGAGACTGTATGCAGATGCATGCACACACACACAC
121742_1	Sa01	34.822	47.333	25.146	[A/G]CCGAATGTTGTGCATGTATGTGCATGTAGGAGGCG
35153_6	Sa01	34.829	47.333	25.179	CAACA[G/A]AGCACAGCACCATTTTGCATTCCTCGCCCG
117251_16	Sa01	34.835	47.334	25.203	CCTCGAGGAGTTGCA[A/G]CCTCCTGCATGCATCAGGCT
129970_17	Sa01	34.852	47.335	25.256	TCACCCGTAAAGGCAA[C/G]TAACTGCTCTGCTGAAGTG
135369_34	Sa01	34.86	47.335	25.307	TCACTCATTTCAGCAAGCTGTTGCTGTTGTTGG[A/C]TA
24193_26	Sa01	34.864	47.335	25.348	TAACTTCAAAGAGCATCTTTGTGCC[A/T]CGGACAGGCC
1735_36	Sa01	34.88	47.335	25.397	TATTCAACACCAGCACCAAAGTGCTAATACGCTGT[A/G]
18228_10	Sa01	35.095	47.792	25.397	CATGCTCTC[C/A]ATGCATTGAGCTGCTTCAAGCACACC
24905_32	Sa01	35.095	47.792	25.397	CAATGGCGATGAGCAGCGCCGTGCGTCCGAG[G/T]GGGT
26017_12	Sa01	35.095	47.792	25.397	GCAGGCTCCCA[C/T]GCAGACACCTGCCAGTTATTATTT
94423_19	Sa01	35.095	47.792	25.397	TCTCTCCGTTATGCAAAC[G/A]CATGCACATGGTGCAGA
49817_7	Sa01	35.102	47.88	25.397	TTTGGC[C/T]GGCAGGCATTTGCGTGCAAACTAAAGAGA
127699_36	Sa01	35.105	48.064	25.397	CAAACCCCCTCTGCACCATCCTGCTAATTCTCAGA[G/C]
100513_1	Sa01	35.11	48.178	25.397	[T/C]GCATGCACGCTGCAAATGTGTGCATGAGAGCTGAG
55938_19	Sa01	35.11	48.178	25.397	AAAGACAGTCAGGCATCT[C/T]GTTGCAAAGCCAGACTA
12294_8	Sa01	35.111	48.18	25.397	ATTGGCC[C/T]GAGAGCAGAGAGATGCCCCCATATTAGG
138097_5	Sa01	35.111	48.183	25.397	CTCA[A/T]AATAACGGCATGTCGGTGCTTTTTGAAATCA
139508_2	Sa01	35.114	48.197	25.397	T[A/G]CAGATAGTTGGCAACTAACTGCACTTTGACTGAT
40511_8	Sa01	35.119	48.218	25.397	AGTGTCA[C/T]GCTTGCAAAGATTTGCAAACCTGCTACT
42955_6	Sa01	35.125	48.236	25.397	TTTTC[G/A]TCCATGGCAGTTTTTTGCCAGTGAGGAATT
75734_34	Sa01	35.186	48.254	25.403	ACTCGATTCAGCGCAGCAGGGTGCAGCTCCACA[G/C]CA
1233_20	Sa01	35.745	48.255	26.311	TGTACAGAGAGGGCAGGAG[G/A]GTGCGCTGGAGGATAC
103626_17	Sa01	36.63	48.255	27.825	AGACAGTTTTCAGCAC[C/T]TGTCTGCAGGCTTTAGACA
107747_5	Sa01	36.713	48.255	27.949	AACA[G/A]CAGTCAAGCAAAGCACTGCGCTGAATCTGTC
4557_26	Sa01	36.724	48.256	27.961	TACGATCTGATTGCATTAGATTGCA[C/T]AGTTGTTGGC
101999_19	Sa01	36.732	48.256	27.969	ACTTCATGGAACGCAAAA[T/C]GCTGCCATACAGTAGCT
122488_35	Sa01	36.732	48.256	27.969	TTACTGGCAGCAGCAAGCTTTTGCATACATGAAT[C/A]A
13048_7	Sa01	36.732	48.256	27.969	ATAAAC[G/T]TGTGCGCACCCATGTGCATACGAAGGCCT
154547_34	Sa01	36.732	48.256	27.969	ACACAAACATATGCACGCTCATGCTCATACTGT[T/C]GT
155645_35	Sa01	36.732	48.256	27.969	CTTTTGATCATAGCATGCTGTTGCAGTAGTCCGG[T/C]A
157545_32	Sa01	36.732	48.256	27.969	AGAACAATGATGGCATTTAGCTGCATTCTGT[C/T]GAGA
2155_30	Sa01	36.732	48.256	27.969	CTTTATGATAAAGCACAGGCGTGCTGCAC[A/G]TTTACC
39615_2	Sa01	36.732	48.256	27.969	C[A/G]TGATGAGACTGCATTAAAATGCACTGGCGCTGGG
41177_11	Sa01	36.732	48.256	27.969	TGGATGGTGT[G/A]GGCACCTTTTTGCAGCCCCCGCAAA
47588_21	Sa01	36.732	48.256	27.969	ATACATGTGGGTGCATACGG[G/A]TGCGTGAGGGCCTGC
55922_27	Sa01	36.732	48.256	27.969	GAATGTCAAGCTGCAGGAACATGCAC[T/C]GCGAGTCAC
59321_33	Sa01	36.732	48.256	27.969	TGGCCATACTCTGCAGATGTCTGCCATACAGA[G/T]GAG
60458_9	Sa01	36.732	48.256	27.969	GAAATCTT[G/T]CATGCAGCGTCCTGCGGCTCCTCCGCT
61330_8	Sa01	36.732	48.256	27.969	GGTCCAT[T/A]GGGGGCAGAGTGTTGCCCACCTCACGAC
66709_16	Sa01	36.732	48.256	27.969	GATTTGTTATGAGCA[C/T]GGAAATGCCCTCAGCTCAGG
67752_29	Sa01	36.732	48.256	27.969	GAATTTCCACGGGCAGTTGTATGCCAGT[C/A]AATATGA
70254_29	Sa01	36.732	48.256	27.969	TGTCCCTAAAGAGCATGCTGCTGCAGTT[C/T]GCATTCA
84443_3	Sa01	36.732	48.256	27.969	CT[G/A]TGGACCAGGGCAGACCAGTGCCTTGTAAAGGCC
97481_18	Sa01	36.732	48.256	27.969	CTTACCTTCGCAGCACC[G/A]ATTTGCTCCTTCCGAAAC
39824_25	Sa01	36.734	48.256	27.976	TCCACTGCCGTAGCACCAGACTGC[A/G]GAGAAGCTTCT
101020_1	Sa01	36.736	48.256	27.983	[A/G]TGTGCTGTTTTGCAAGGATTTGCCTTGGATTTCAT
152338_36	Sa01	36.749	48.256	28.022	TGATTCTCTCCTGCAGATCCGTGCCAGTGTTAAAG[A/C]
113318_27	Sa01	36.771	48.256	28.094	TGAAAAGACGAAGCAACTGTGTGCTG[C/T]GACATTATT
10069_4	Sa01	36.772	48.256	28.095	AAA[C/T]GCTGACTGGCAAAATACTGCAAAGCTTAAGAA
7653_34	Sa01	36.773	48.256	28.096	TAAAGGGCCAAAGCAACAGTATGCCTTGCCCTG[A/G]GG
43951_19	Sa01	37.165	48.256	28.9	ATGTATAAATAAGCAATG[T/C]TCTGCATGAGGGCGCCC
108502_33	Sa01	37.168	48.256	28.901	GACACACTTTAAGCAGGTTCCTGCACATCATA[G/A]CAC
110797_9	Sa01	37.168	48.256	28.902	AACCGTGA[C/T]GCTGCACAGCGCTGCCGAAAGAGAAAA
113680_12	Sa01	37.168	48.256	28.902	GATTGAGCGAC[C/T]GCATCACCCTGCCTTTGTAGAGCT
133976_3	Sa01	37.168	48.256	28.902	AT[G/T]TGTAGGCTGGCAGTTGCATGCAGGATAATCTAT
135036_12	Sa01	37.168	48.256	28.902	GAGAAAATAAG[T/A]GCAACTGCATGCCCGTTACAACCC
157628_3	Sa01	37.168	48.256	28.902	GA[A/C]ACAAGCCAAGCACAATTTTGCCTGTCAATCAGC
18314_16	Sa01	37.168	48.256	28.902	CTTCATGTGGTTGCA[G/C]CACGCTGCAAAATTCAAAAT
324026_12	Sa01	37.168	48.256	28.902	GATCTTACGCT[T/C]GCAAGTATTTGCCGTTGAATTTGT
32901_3	Sa01	37.168	48.256	28.902	TG[T/G]GTAGGACCTGCAAAAAGCTGCGAGAGAGAGAGA
69040_2	Sa01	37.168	48.256	28.902	C[C/T]CCCCAACAGTGCATGTCTATGCAACTGACCGAGT
82499_12	Sa01	37.168	48.256	28.902	AACACTGGTTG[A/G]GCACTGGGTTGCACACTCCTGTTT
83606_28	Sa01	37.168	48.256	28.901	ATCACAGCTTGTGCAGGCTTGTGCTCT[G/C]CCAGAGCT
84218_19	Sa01	37.168	48.256	28.901	ACCAAGAGCCAAGCAACT[T/C]GGTGCACCGGACCGGTC
93753_26	Sa01	37.168	48.256	28.902	CAGACATGCAAAGCATTCCAGTGCA[C/T]GAGATTGATT
100024_33	Sa01	37.169	48.256	28.902	TTGAAACATAAAGCAGCACCCTGCGCCCTTTA[T/C]TAG
103453_28	Sa01	37.169	48.256	28.902	GACGTATGAAGGGCATGACATTGCAGC[G/A]GCAGAGCT
40436_19	Sa01	37.169	48.256	28.902	AATTACTGCCTGGCAGTT[G/T]TCTGCGCACCCATCAGG
346204_34	Sa01	37.359	48.571	28.902	AGGGCTCAGGAAGCATACTTATGCATTGAGTGC[A/G]AC
69068_36	Sa01	37.359	48.571	28.902	TGCTCTCTTATGGCACCCTCATGCAGCTCAGCCCC[C/A]
11566_31	Sa01	37.36	48.571	28.902	ACACCGAGCAGGGCAGCCCTCTGCGGTAAT[A/T]CTGCG
27265_17	Sa01	37.36	48.571	28.902	AGGCAAAAAAAGGCAC[G/A]AGAGTGCCTGCTGCTGCAG
35581_10	Sa01	37.36	48.571	28.902	GCAGGAGAT[C/T]TAGCAGATAAATGCGCACCTTCATGT
37899_31	Sa01	37.36	48.571	28.902	TGTAGCTCGACTGCATCGATATGCGCTATT[A/T]TGAGT
5268_30	Sa01	37.36	48.571	28.902	ATATAGGAGGATGCAGTGCCCTGCCCTGA[T/C]AGATGA
53071_34	Sa01	37.36	48.571	28.902	TTCCTTTCACATGCAACCGTTTGCCTGAAATTA[G/A]CT
81941_7	Sa01	37.36	48.571	28.902	GAAGAC[G/A]TTAGGGCAGTCATATGCTGCAAAGAAAAG
84849_2	Sa01	37.36	48.571	28.902	T[G/T]TGAGGCAGAGGCAGTGAGCTGCGAGCCAGCGAAC
87003_5	Sa01	37.36	48.571	28.902	ATGC[G/A]TCTGCAGGCATGTCAGTGCTTTCATCATCAT
8702_30	Sa01	37.36	48.571	28.902	AATGTAGCATCAGCACATCACTGCTTTGC[G/C]CTCCGC
108838_1	Sa01	37.413	48.571	29.01	[G/T]GCTGAGTGGGAGCAAATCCCTGCAGCCGGGTTCCA
115021_9	Sa01	37.413	48.571	29.01	TCTGGTGT[C/T]ACTGCATTTCATTGCCTATGAGGCATC
123006_34	Sa01	37.413	48.571	29.01	CAGTTGGGATATGCAACACTTTGCTCAATGTGT[G/T]TA
124573_16	Sa01	37.413	48.571	29.01	TGGGCCACGAGTGCA[C/T]ATCACTGCCGCTGGCTGTCA
131023_20	Sa01	37.413	48.571	29.01	GCAGCGAGCGCTGCATGGC[G/A]CTGCTGGGTTTTCCCC
134771_32	Sa01	37.413	48.571	29.01	AATGGACGACACGCAGCAGCATGCAGCCGAG[G/A]CAGG
17538_35	Sa01	37.413	48.571	29.01	TTGGCATGTGCTGCAGTTTTCTGCTTCATGTCCA[G/T]G
18401_36	Sa01	37.413	48.571	29.01	TTAAAGATACATGCAAGCCACTGCCAGCGGACAAC[G/A]
20850_9	Sa01	37.413	48.571	29.01	CACTGCAG[G/A]ACTGCAGAAAAATGCGTCAATAAACAG
53130_25	Sa01	37.413	48.571	29.01	ATGCTACGATCGGCATCCCTCTGC[G/A]AGGTTAACAGC
61874_29	Sa01	37.413	48.571	29.01	GGAAGAGGCTGTGCAGCTGATTGCAGCC[A/G]ACAAAAC
77484_36	Sa01	37.413	48.571	29.01	AAGCTGTAGTCTGCAGCCTATTGCTAGGTGAAAAA[T/A]
89132_21	Sa01	37.413	48.571	29.01	GACAGCTTTAGAGCATAGGC[G/A]TGCAAGGCATGTCAT
954_18	Sa01	37.413	48.571	29.01	ACCCTAGGGTGGGCACA[A/G]TGCTGCTTGTCAACAGAA
9782_4	Sa01	37.413	48.571	29.01	TGT[G/A]CCGCCTCAGCAAACCGCTGCACTTCAGACTCA
48974_31	Sa01	37.415	48.606	29.01	TGTGGCCCATGGGCAGTGGCGTGCGCAGAC[T/A]TTTTG
106711_17	Sa01	37.416	48.642	29.01	AACAGCACATCAGCAC[G/A]TTCATGCCATTGCTACAGG
137763_19	Sa01	37.417	48.671	29.01	CTTTTTCAACAAGCACGA[T/G]GTTGCACAATCCTGACG
68266_33	Sa01	37.426	48.746	29.01	GTTTTGTCCAGGGCACAGGCCTGCACTTTCTC[T/C]CTG
6625_30	Sa01	37.499	48.746	29.165	TCACTTCATGTTGCATCATGATGCCCCCA[A/G]GGTCTC
125740_25	Sa01	37.562	48.746	29.248	CACGCTGAAATTGCACTGAACTGC[G/A]CGATTATCTCC
131116_19	Sa01	37.562	48.746	29.248	CACAACCATCTGGCACAG[T/A]TATGCTGAATAAGGCTG
19140_11	Sa01	37.562	48.746	29.248	CAGAGCACTG[A/T]AGCAGACACCTGCAACATGATCAGC
30931_5	Sa01	37.562	48.746	29.248	GGTG[T/G]GCCCCCTGCAGTAAGCTGCAGTGGGCAGCTA
35522_2	Sa01	37.562	48.746	29.248	A[T/C]TTAGTGTTTTGCATTTTGCTGCTCGGTTAGGTTT
52204_29	Sa01	37.562	48.746	29.248	CATGCATTCACTGCATGGATCTGCAGCG[C/T]GGTATTG
57965_2	Sa01	37.562	48.746	29.248	A[C/T]GAGAAGTGGAGCAACAATCTGCGAACCACACTGC
67735_25	Sa01	37.567	48.746	29.255	TCAGTGGGTGGAGCAGGCTCCTGC[A/C]AACAGGAGGCT
112227_26	Sa01	37.581	48.746	29.266	CTCATCCAAGGAGCATGTGAATGCA[C/T]CAATGATCCC
84524_5	Sa01	37.581	48.746	29.266	TTTT[T/C]TAAGCCAGCATTATCGTGCACACCATCTGCA
60100_11	Sa01	37.912	48.746	29.711	CCAACGGACC[C/G]GGCAGACCGCTGCCGCCCATCTGCG
21896_2	Sa01	38.371	48.747	30.583	T[T/C]GGAGTGCATCGCACTAATATGCAGGCAGACACAT
23241_27	Sa01	38.371	48.747	30.583	TAAGAGATGAGTGCAGCTGTGTGCGA[G/A]CTTCAGGTT
30198_25	Sa01	38.371	48.747	30.583	GACGCTCATTTTGCACATTGCTGC[C/A]ATGTTCCAGGC
89532_33	Sa01	38.371	48.747	30.583	ATCGCTGATTACGCAACCGGTTGCATATTGTC[G/A]CCA
78307_27	Sa01	38.373	48.758	30.583	CTGAGCTCGCTTGCACACCTGTGCTG[C/A]AAGTTTCGT
87772_30	Sa01	38.374	48.759	30.583	CATTGTGTAGATGCACAGCGCTGCCTCGT[G/T]CTTCAT
39485_7	Sa01	38.382	48.8	30.583	AGCAGC[A/C]GAGGAGCAGGGTGATGCTGAGGAGGAGCA
48343_3	Sa01	38.391	48.84	30.583	GC[C/T]GGAGAGGCAGCAGGCTGATGCAGCTGCAGAAAA
119525_10	Sa01	38.397	48.872	30.583	GTAGGTGTT[A/G]GGGCATAAGTTTGCATAGGGACACCA
48818_26	Sa01	38.999	49.541	30.876	TTGTTTTCTTTGGCAGTACGTTGCC[T/A]CATCTCCTCC
34105_9	Sa01	39.003	49.564	30.876	GCAGTGGT[G/A]AGAGCAGAAATCTGCCTGAGCTCACAT
35301_20	Sa01	39.003	49.564	30.876	CCTCTCAGTGCTGCATTCA[T/A]GTGCCCTCTGTTACAC
42375_3	Sa01	39.003	49.564	30.876	CA[A/G]CCCTTCCTGGCATGAAAATGCTTGGGAGCCTCT
10209_5	Sa01	39.015	49.578	30.878	CAGT[G/T]TCTCGTCGCATATCGGTGCCTCTGGTTTCAC
29195_8	Sa01	39.029	49.595	30.881	CATCCTC[T/C]AACAGCACACCATTGCTGAGGCTGGTAC
16317_17	Sa01	39.089	49.831	30.883	TTGTCTCTCACAGCAC[G/A]GTTGTGCTTGCTGCTTGTT
48211_25	Sa01	39.089	49.831	30.883	CGTCAACACGATGCATATGTATGC[T/A]GTCATGCCACT
65616_6	Sa01	39.089	49.831	30.883	TGAGC[C/T]TTTTCGGCACGTCATTGCCGAAGGATATTT
103234_2	Sa01	39.099	49.831	30.991	A[C/A]GTTGTACATCGCATATTGTTGCAAACTTCGGCGC
66501_3	Sa01	39.101	49.831	31.011	TC[G/A]TCGGTGAATGCATTATCATGCTGCAGTTGTCTT
162202_35	Sa01	39.105	49.831	31.028	GCAGAAGTGAAAGCAGTTTTATGCAAACAGGCTC[T/C]G
108973_20	Sa01	39.302	49.896	31.288	GTGTGTGTATAAGCAACTC[G/T]TTGCCATCAAGTTCAC
126589_10	Sa01	39.636	49.96	31.876	TTTTGCATC[C/G]GTGCATGAACATGCACTTCTTTACCT
22849_36	Sa01	39.636	49.96	31.876	TCAGCAGCGGATGCAGAGAGCTGCCCGACAGGACC[G/A]
521_8	Sa01	39.636	49.96	31.876	CAGAGCG[C/G]TGATGCAGTGATTTGCATCCTCAGGGCA
82149_29	Sa01	39.636	49.96	31.876	TGGAACAGGAAGGCAGGGATGTGCCACC[G/A]TGCAGCG
4305_7	Sa01	39.681	50.024	31.891	CCTCCC[A/G]GTTCAGCACCCCTGTGCATCACATTGTCT
104102_8	Sa01	39.704	50.024	31.905	TCGCCGC[C/G]GTTAGCACCAGTCTGCCGGCGCGATCAC
11967_4	Sa01	39.71	50.152	31.906	GCA[T/C]GCACGCATGCACACACATGCATGCAAATACAA
39072_8	Sa01	39.71	50.152	31.906	CCTTGGA[C/A]TAAAGCAGGGAGCTGCCAGTCACACAGG
41861_36	Sa01	39.71	50.152	31.906	TTTGTAGCGACTGCAAGAAAATGCTGTCCGATCCA[C/T]
59105_3	Sa01	39.71	50.129	31.906	CC[C/T]CCGTGTGCTGCAGTGTCGTGCCGAGCCGGAGAG
70402_33	Sa01	39.71	50.097	31.906	TAAACACAAAAAGCATGCACCTGCATTGGAAC[C/T]GAA
77411_20	Sa01	39.71	50.09	31.906	CCACTGTGCTCAGCAGCAG[T/C]ATGCGCTACGCCCCAG
83732_36	Sa01	39.71	50.107	31.906	GAATTATCTGCAGCAGCAGGCTGCCTGTGCTGCCA[T/C]
56698_32	Sa01	39.762	50.152	31.969	GCGTTTAGCTTAGCAACTGAGTGCTAATTAA[G/C]CCTG
29213_6	Sa01	39.866	50.152	32.177	AAGGT[T/C]GCTCAAGCAGCCGGGTGCCCTGACATGAAA
70018_21	Sa01	39.868	50.153	32.177	ATACAAGAACAGGCACCAGT[T/G]TGCTCACAGCGCTCA
5265_36	Sa01	40.033	50.407	32.177	CTGACGTTAACTGCACACCGATGCACCATTTCTGA[T/G]
69202_12	Sa01	40.033	50.407	32.177	TAAGCAGACGG[C/T]GCACGGCTTTGCAACACACCTCAG
138540_31	Sa01	40.077	50.668	32.177	CAGTCTGCAAATGCAAATCTGTGCATACAA[C/A]CTGAT
206387_29	Sa01	40.077	50.668	32.177	ATGACGTTATATGCACATAAATGCGCAG[C/A]TACGGAG
32436_1	Sa01	40.077	50.668	32.177	[G/C]TAATATAGTTAGCATGCTGATGCGACGTGTTGAGT
41238_34	Sa01	40.077	50.668	32.177	CTCAGGTAGAGTGCATACCTCTGCCAAGGCCCC[A/T]CA
51915_31	Sa01	40.077	50.668	32.177	TTTGCCCTGGGGGCAAAACTGTGCCGGCCT[G/A]AATCT
54103_12	Sa01	40.077	50.668	32.177	GGACCGCCACA[C/T]GCACACATCTGCACAAATCACATC
81362_5	Sa01	40.077	50.668	32.177	TGCC[G/A]GCTCTTTGCATAAAACTGCTAAATGTGCGGT
92114_1	Sa01	40.077	50.668	32.177	[T/A]CTCAGTCAGAAGCAACGCTCTGCAGCTCTCTCTGT
124811_16	Sa01	40.078	50.668	32.177	AACGGAGTTTCTGCA[C/T]AGCCATGCAACAAAAGAGCT
133044_10	Sa01	40.078	50.668	32.177	TCAATTGGG[C/A]ATGCAAAGTGATGCAAGTGAAAGCAA
13546_27	Sa01	40.078	50.668	32.177	CAACGGCATCATGCAGACGTATGCTC[T/C]CTCCCTCTG
212292_29	Sa01	40.078	50.668	32.177	TCCGATCCAGAAGCATTCTGTTGCATTT[G/T]TTCGGAC
30526_6	Sa01	40.078	50.668	32.177	GCGCG[C/T]GTGTGTGCATGTCAATGCACAGCAATTCAC
36784_4	Sa01	40.078	50.668	32.177	TTC[G/A]TCACCTCAGCAGCTCGTTGCTGCAGACGATTT
51912_17	Sa01	40.078	50.668	32.177	AGAGCATTAGGGGCAC[A/C]CCTTTGCTTTATTTCACAA
59324_16	Sa01	40.078	50.668	32.177	TCTGCAGCATATGCA[T/C]CCGTCTGCCGTGACAGCTGA
62707_30	Sa01	40.078	50.668	32.177	CAGGGATGTGAGGCAATGTGTTGCTCAAG[C/T]CTCGGA
100033_4	Sa01	40.205	50.668	32.46	CAT[T/G]ACATATGTGCACTGCATTGCGGGACAATGGTG
114276_34	Sa01	40.205	50.668	32.46	TCAGGAGCTTATGCACCTCAGTGCCTAAATTGA[A/G]TT
118477_17	Sa01	40.205	50.668	32.46	TCTGCCAGTACTGCAA[G/A]AGGCTGCTCAGAGGGCTGT
13477_8	Sa01	40.205	50.668	32.46	TGACACA[C/A]AACAGCACACAGGTGCTGCTTAAACCAA
13738_7	Sa01	40.205	50.668	32.46	GTGCTG[C/T]GAACCGCACATTTCTGCGTACTGTACGTC
142589_11	Sa01	40.205	50.668	32.46	GCACATCAAC[A/G]TGCAAAAATATGCACACACGCACAC
145837_35	Sa01	40.205	50.668	32.46	TCATTTGTGACTGCATTTCTATGCAGAGGAGAGC[G/A]G
21841_6	Sa01	40.205	50.668	32.46	AAAAA[C/A]AGATCAGCATTGTGCTGCTGCAGCTATTTC
26581_4	Sa01	40.205	50.668	32.46	CAC[C/A]ACTCTGCGGCACGTCTTTGCGTCACTCAGGCT
2935_6	Sa01	40.205	50.668	32.46	TTTTG[G/A]GGCTGCGCATGAAACTGCTCACAACAGCGT
35172_6	Sa01	40.205	50.668	32.46	CACTC[A/G]TGTTACGCACCAAAATGCTGCAGGGCTTAA
40480_34	Sa01	40.205	50.668	32.46	GACATCTCTACAGCACTGTGCTGCGGGTGTGAC[G/A]TG
43606_12	Sa01	40.205	50.668	32.46	CACACACACAA[A/C]GCAGGGAAATGCGCACAGAGAGCG
60044_17	Sa01	40.205	50.668	32.46	CATTTGCCAGGAGCAG[C/T]GCCCTGCAGAGATCAGGAC
68875_11	Sa01	40.205	50.668	32.46	TGACCCGTAA[C/A]AGCATCGGCATGCTGTCTTTTAAAA
8155_33	Sa01	40.205	50.668	32.46	ACACACACACACGCACACACATGCACACTGGC[A/T]CAC
92401_16	Sa01	40.205	50.668	32.46	TGCAGTGTCTCTGCA[G/T]TTCAGTGCAACACCGTCCTG
94802_6	Sa01	40.205	50.668	32.46	TCAGC[C/T]GAGCTTGCAGCGCCGTGCACACACATCGCC
55424_9	Sa01	40.229	50.668	32.505	CAGTCTTT[C/T]TGGGCACAGTTATGCTCATACTGCCCA
84880_28	Sa01	40.229	50.668	32.505	ATGCTTCGACACGCAGTTGGATGCGCC[G/A]GACACTCG
98913_27	Sa01	40.229	50.668	32.505	GAGTGTGCGTGTGCAGACATTTGCAT[G/A]AAAGAAAAA
121885_28	Sa01	40.321	50.668	32.682	TCTGGCCTTGCTGCAATGATGTGCAAG[T/G]GTACTTCA
150522_34	Sa01	40.351	50.668	32.741	CCACAAAGAGTTGCACCCTGCTGCCCCAATTCT[C/A]AT
127426_31	Sa01	40.383	50.668	32.802	TTCAACCCAGATGCATCAAAATGCTGGAAG[T/A]AGCGG
67158_12	Sa01	40.416	50.668	32.868	AGAAAACGTGC[C/T]GCATAATTTTGCCCGCAACAATCA
102770_2	Sa01	40.45	50.668	32.928	A[C/T]GGCGGCACGCGCATATAAGTGCATCTCCGCATTC
104921_5	Sa01	40.45	50.668	32.928	CAGG[C/T]CTTTGTTGCACACAGTTGCCCATTTTCCTCT
116458_7	Sa01	40.45	50.668	32.928	GGGGCT[A/G]ACCCTGCAGTAATCTGCTGCCCACAAGGC
120478_11	Sa01	40.45	50.668	32.928	CTCAAAGAGA[G/C]AGCAGGCTCGTGCTTGCTGCATGCT
120999_31	Sa01	40.45	50.668	32.928	ATTCATGTAGCAGCAGAGAATTGCAAGGTC[C/T]CCTGA
121129_8	Sa01	40.45	50.668	32.928	CTCCAAA[C/T]CAAAGCAGCTATCTGCATGGAAGCTGCC
12184_29	Sa01	40.45	50.668	32.928	GATCATAACAGCGCATTGGCCTGCTCTG[T/A]AAGCTGT
13953_12	Sa01	40.45	50.668	32.928	AACAGAAGACA[C/T]GCATCAAGGTGCCATTGAGTGAAG
139917_27	Sa01	40.45	50.668	32.928	TGGGCATGTTTGGCAACGTTTTGCTC[A/T]CAACAATGT
174442_28	Sa01	40.45	50.668	32.928	ATCTTGGTTAAGGCAAAACAGTGCACT[T/C]TCCACAAC
17652_33	Sa01	40.45	50.668	32.928	CTGCAGCCACACGCATGCACGTGCACATGTGC[A/G]CAC
18239_29	Sa01	40.45	50.668	32.928	GCTGTTCGTACCGCATCTGCATGCATGG[G/A]CGTGTGC
22668_17	Sa01	40.45	50.668	32.928	GCTGAGTTCTATGCAT[T/C]GTGTTGCTGCACTGGTTTG
25720_34	Sa01	40.45	50.668	32.928	CCTGTAAGTAAAGCAGCGTTGTGCAGAAACTTC[A/C]TG
32086_12	Sa01	40.45	50.668	32.928	CGCAATCAGAC[C/T]GCAGAAGAGTGCTCATGCCTTTTT
36095_33	Sa01	40.45	50.668	32.928	CATCCCAGCGTGGCAGGGATTTGCATTTCCAC[C/G]TCA
36339_12	Sa01	40.45	50.668	32.928	ACATACACCCA[C/T]GCACAGCCATGCATCTGCACAAAT
36995_29	Sa01	40.45	50.668	32.928	TTTCTTTCAGAAGCACGCACATGCTGTG[C/T]AATCAAA
41062_12	Sa01	40.45	50.668	32.928	CTCTGCATATA[C/T]GCAATGTGTTGCTGTGCAGGAGAG
4219_25	Sa01	40.45	50.668	32.928	GGAGCTGAGAGAGCAGCTTGTTGC[G/A]AGCTGTGGTCG
46296_12	Sa01	40.45	50.668	32.928	GCTGTGAGCCC[T/C]GCAGGGGGATGCAGCACTCTGAGA
48304_9	Sa01	40.45	50.668	32.928	CTGCGGTA[T/C]GAAGCAACATGTTGCTGGACTTGTTAG
4894_17	Sa01	40.45	50.668	32.928	CTCCAAGGCGAGGCAG[A/G]AAGTTGCAACCGTACTTAA
52401_6	Sa01	40.45	50.668	32.928	TGCTT[G/A]TTAGTTGCACAGGGCTGCCCCTTATTCCTC
53718_28	Sa01	40.45	50.668	32.928	GATTGGGAACTTGCATTTTGTTGCGGC[A/G]TTGACGTG
57685_6	Sa01	40.45	50.668	32.928	TGCTC[G/A]GATGATGCAGCGGGCTGCAGTCAACAAACA
60520_12	Sa01	40.45	50.668	32.928	GCTAACAAGGA[A/G]GCACACCGCTGCACTATCCTGGGA
63768_9	Sa01	40.45	50.668	32.928	GGCTTTAC[C/A]GGGGCACAGCAGTGCATAATTGGAAAA
68665_36	Sa01	40.45	50.668	32.928	GGAGGGGCTACAGCAGCTGTATGCAGGTGATAAGC[G/A]
68697_30	Sa01	40.45	50.668	32.928	ACACACACACTCGCACCTGTCTGCATAGC[T/G]TCACCA
6994_9	Sa01	40.45	50.668	32.928	AGCGGAGC[C/G]CGGGCAACAAACTGCAGACCTTTTCTC
70804_2	Sa01	40.45	50.668	32.928	G[T/C]TTCACTCCAGGCAACAATCTGCCACTGCTGTAAT
70886_28	Sa01	40.45	50.668	32.928	TGAAGCGTTAACGCACTCCGCTGCGTT[C/T]GCTGTCGT
7116_12	Sa01	40.45	50.668	32.928	CCTGAATCAAC[C/A]GCAGCTCTCTGCTCGGTTCGAACA
71720_26	Sa01	40.45	50.668	32.928	CAGCTTACACTAGCAGTAGCATGCG[C/G]TAATGTTTAT
7180_28	Sa01	40.45	50.668	32.928	CTCACTTAATCTGCAAGGCTGTGCCTC[A/G]TCCTCTCG
75116_21	Sa01	40.45	50.668	32.928	ATTTGAAGCTCTGCACAAAC[G/T]TGCCGCAGCAAAACA
81328_2	Sa01	40.45	50.668	32.928	T[T/C]GGGGTGGTGAGCACACATCTGCAGGTTCAAGAAC
83913_12	Sa01	40.45	50.668	32.928	GGTGAAAGCTT[C/T]GCAGCACTCTGCTGTATTCCTCGA
89054_27	Sa01	40.45	50.668	32.928	ATCCTTAACCAAGCATTTTGGTGCCT[C/A]AACTTGACC
89943_34	Sa01	40.45	50.668	32.928	CAGATTCAGTAAGCAAAGAGGTGCGACTGATGT[A/G]CC
90986_17	Sa01	40.45	50.668	32.928	AACCCTTGTGCTGCAA[G/T]GCTCTGCGATGTCAGCTGA
94535_21	Sa01	40.45	50.668	32.928	GGCATTGAGAGAGCATCTTA[C/A]TGCTGTGTGGGGTTA
97010_16	Sa01	40.45	50.668	32.928	TGTCACTTCACGGCA[A/G]TTACGTGCTATCGTGCTGAA
9946_11	Sa01	40.45	50.668	32.928	TGCCAGGTTG[T/C]AGCAGCGTAATGCTGATGTGTTTTC
101639_3	Sa01	40.464	50.668	32.941	CC[G/C]GACTGAGCCGCAAGGTGGTGCTACATCTGAACA
46290_25	Sa01	40.469	50.668	32.954	TCCGCAGCATTTGCAATATAGTGC[G/C]GTTAAACCGCT
125749_3	Sa01	40.48	50.668	32.968	AG[G/A]AATGTGGGTGCAATTTCGTGCCAAAACAAGTAC
19063_5	Sa01	40.487	50.668	32.98	ACCT[A/G]CCAGGCTGCAGATGTTTGCATGAGTCAGTGA
52114_18	Sa01	40.499	50.668	33.001	ACTCCTTACTCGGCAGC[A/C]GACTGCAAACTTCACTGT
2575_18	Sa01	40.526	50.668	33.082	CACATGAGACAGGCAGG[A/G]CTGTGCTGTTCCCATCTG
101598_8	Sa01	40.581	50.668	33.185	GCCAGTG[C/A]TTTTGCAGTCTCATGCACAGGTCAACAT
124508_20	Sa01	40.581	50.668	33.185	TGTAGTTGAGCTGCAATCA[T/A]GTGCAGGAGATGACCT
140343_7	Sa01	40.581	50.668	33.185	TGTTCA[C/T]AAGAGGCAAATGTGTGCTGGCTGGAAAAA
35810_1	Sa01	40.581	50.668	33.185	[C/A]TAACGCTCACTGCATGGCCCTGCACAGGTGGCTGA
90809_12	Sa01	40.581	50.668	33.185	TGAGTGGCGTC[G/A]GCACTTCCGTGCGCAGGCGACGAC
150804_19	Sa01	40.582	50.668	33.186	CCTCTGGTATGTGCAGTA[T/C]GTTGCAACTATGGCTGC
1860_8	Sa01	40.582	50.668	33.185	ATCGCAG[T/C]GCATGCATCATAATGCAGCCTGTGAGAT
47082_36	Sa01	40.582	50.668	33.185	TGTCGTGGTCGGGCACAAGAGTGCAAAGGGCTGTT[G/C]
59842_29	Sa01	40.582	50.668	33.186	TAAACACACAAGGCAAACGGTTGCATTT[C/T]GTGTATC
87810_9	Sa01	40.582	50.668	33.186	GGCATTGA[A/G]GCTGCATCCATGTGCTCCCACTTTGCC
17780_21	Sa01	40.594	50.668	33.194	ACACACACAGCCGCAGGGCA[C/T]TGCCAGATTCAACCC
21458_16	Sa01	40.601	50.668	33.201	TCAGGTTTGTTTGCA[C/T]TTAACTGCGAACACAGCAAC
124664_5	Sa01	40.614	50.668	33.209	CGGA[A/C]TTTTTTTGCAATGTGATGCCCCCAGGCGCAC
53430_25	Sa01	40.625	50.668	33.218	ATGTCTGAGTGAGCACAGTGCTGC[G/A]CCCCGGACCTG
62781_25	Sa01	40.636	50.668	33.228	TTTTGATAAACCGCATCTGTCTGC[C/T]GCATACGGACA
13846_4	Sa01	40.663	50.668	33.261	GCC[C/T]TCCTGGGGGCAGAAACGTGCGCTAAAGTGCCT
20409_5	Sa01	40.663	50.668	33.261	TTCA[G/T]AAAGGCAGCATGGTGTTGCAACGGGTAATGA
28712_11	Sa01	40.663	50.668	33.261	CAAATCAACC[G/A]GGCACGTGTGTGCACATTTGGCTCC
32812_27	Sa01	40.663	50.668	33.261	GCTTCCACCTCAGCAGCCCTCTGCCT[G/C]CTGCTTTCA
33966_35	Sa01	40.663	50.668	33.261	GTACAGTTTGGTGCATGCTCATGCAAACGGTTTT[C/A]T
39671_2	Sa01	40.663	50.668	33.261	A[T/C]TGAGGCTGAAGCAACCATCTGCTTGCACAGTTTA
577_18	Sa01	40.663	50.668	33.261	GTGCTCACCACTGCACC[C/A]CCGTGCCACTCTCTGTCC
5868_27	Sa01	40.663	50.668	33.261	CTGACAAAGAACGCATTTTAATGCCC[G/T]GTTGAAATG
69445_20	Sa01	40.663	50.668	33.261	AACTTTTCGGCGGCATCGC[A/G]CTGCGACATCCAATCA
73017_18	Sa01	40.663	50.668	33.261	GCTCCGCTTTCTGCACC[T/A]CGATGCTGACGTTTATGG
93463_30	Sa01	40.663	50.668	33.261	GGCAGTGCAAGAGCAGTCAACTGCAATAT[G/A]CCATCC
95171_16	Sa01	40.663	50.668	33.261	GAGTGCAGAACAGCA[T/C]GGTGATGCATCCTCTCTGTG
21823_12	Sa01	40.664	50.668	33.265	GAATCACCATC[G/A]GCAGAGAATTGCCGAACCACTGCT
51859_27	Sa01	40.664	50.668	33.265	GCATCGTGGGGGGCAGCATTATGCCC[G/A]ATCTGCACT
105586_9	Sa01	40.665	50.668	33.267	TCACACAC[G/A]CAAGCAATCACATGCAAAGTATCATGC
62365_30	Sa01	40.665	50.668	33.266	GAGCGCTGCTCTGCAAATGCTTGCTTTCA[C/T]TCGCAC
66617_35	Sa01	40.668	50.668	33.372	GCATGCTGACCTGCATCTTCCTGCCCAAGTGTTA[C/T]G
55371_10	Sa01	40.675	50.668	33.475	CAGACAACA[G/T]CTGCATCAATCTGCACAGAGCAGATC
119975_35	Sa01	40.681	50.668	33.572	GTTACTTGAGATGCATGTGAATGCGAGGTGTGAA[T/C]T
31377_2	Sa01	40.703	50.668	33.663	G[A/G]CGACCCCTGCGCACTTATATGCCTCAGCATCCGC
66907_36	Sa01	40.703	50.668	33.664	ATGCTAGTCAGAGCACCAAACTGCCAGATTTGGTG[G/C]
63344_31	Sa01	40.941	50.968	33.665	TGTTTGGTCCAGGCACCTGCCTGCTTCTGT[T/C]GGACC
85996_18	Sa01	40.941	50.968	33.665	TGACAAGCGAAAGCAAA[G/T]AAGTGCCTATAGCTCGGA
101095_25	Sa01	40.942	50.969	33.665	TTGGGTGTGTGTGCATGTTCATGC[A/G]TTGTTTTTTTG
10430_31	Sa01	40.942	50.969	33.665	ATTGGATTTGACGCATACCAGTGCGTCCAT[G/T]TTAAA
108942_4	Sa01	40.942	50.969	33.665	ATG[G/A]CCAAAAAGGCAGATCTGTGCTTTCTCTACAGG
127436_10	Sa01	40.942	50.97	33.665	ACCACATCG[T/C]GTGCATGCATGTGCGCTAATTTGGCA
14375_10	Sa01	40.942	50.969	33.665	GGCGGCAGC[T/G]GTGCAACAGGCTGCAACAAAGAAAAA
20155_25	Sa01	40.942	50.969	33.665	TGTGCCCTCCGGGCAACCATATGC[G/A]CGTTTTTTGCT
31258_36	Sa01	40.942	50.969	33.665	CATTTTCAGCAGGCACACCTCTGCCAGACTGCAGA[T/A]
43560_16	Sa01	40.942	50.969	33.665	CAATGTCGTGTTGCA[G/T]TGTGGTGCCAACTGACATCT
46729_11	Sa01	40.942	50.969	33.665	AGAAAAAGAA[T/G]GGCAGCACACTGCTGACACGCTCAA
58721_3	Sa01	40.942	50.97	33.665	TT[C/T]GGTCTGACTGCAGTTTTATGCAACATGCCTTAA
71639_19	Sa01	40.942	50.969	33.665	TGGCACAACTTTGCAAGC[C/G]TCTGCACTAGGTTCTCA
75873_20	Sa01	40.942	50.969	33.665	GGTGTACTGAAAGCATCAC[C/T]CTGCACGACTGGGAAT
24215_36	Sa01	40.943	50.97	33.665	ACACAACGTGCTGCAGTCTAATGCTTCAGTTTCGA[G/A]
18219_3	Sa01	41.19	51.219	33.666	CT[G/A]TAGGTGTGAGCAGCCGCTTGCTGAAATGAATGT
24953_34	Sa01	41.19	51.219	33.666	TTGTTCAGGGGTGCACTTAGATGCTGGTTTTGG[T/C]AA
93770_36	Sa01	41.303	51.47	33.666	TCAATCTTTGTGGCATTTATTTGCTCCGTGTGCTA[T/A]
119347_27	Sa01	41.304	51.471	33.666	TAACTCTGTGCTGCAGCTAAGTGCAT[G/T]ATGCAAAAA
106604_19	Sa01	41.312	51.51	33.667	CTTCTTCCTGCTGCATCT[T/C]TCTGCCTGTCTATCTCT
58035_32	Sa01	41.321	51.549	33.667	TGATTGGACATGGCAGGGATCTGCCAATTTA[C/A]CTCA
96248_30	Sa01	41.333	51.586	33.667	TGTTGGGAACATGCAGCTGCTTGCAGGAC[G/A]GCCCTG
50097_32	Sa01	41.334	51.586	33.667	GGGGCATGTTCAGCACGAAGATGCGGTTCTC[C/T]GTGT
100022_5	Sa01	41.335	51.586	33.668	TAGC[G/A]CTTGCCGGCAGATGCGTGCATTTTTATTGTG
107671_11	Sa01	41.335	51.586	33.668	CTGTGTCACT[C/T]TGCACCAAAGTGCTTGTTAGCGATG
54062_32	Sa01	41.335	51.586	33.667	CTTTTGAAGAAGGCAAACGGTTGCTTTTCTT[T/C]ACAC
7845_16	Sa01	41.335	51.586	33.672	GGCTGTTCATAGGCA[C/A]AGTTGTGCCTGGTGCTAATT
108284_28	Sa01	41.336	51.586	33.674	CACGCTAAACAAGCAAAGCAGTGCGCG[A/T]GCGCTAAC
64316_19	Sa01	41.597	51.586	34.394	TTTTACCTCTCGGCAAGA[G/A]GGTGCTGTGTTTAAATC
107581_31	Sa01	41.721	51.692	34.41	CTTTACCAGAATGCAGTCACCTGCTTTTTG[T/A]GTCCT
119539_4	Sa01	41.721	51.692	34.41	GAT[G/A]CTTCTCTCGCAGCATCTTGCCATAGTCTTGCA
147665_11	Sa01	41.721	51.692	34.41	TTGGTCTCAC[A/G]AGCAGTTATATGCCAGAGCATTTCT
23739_29	Sa01	41.721	51.692	34.41	AACTCCCGAGCTGCAGTTGGATGCCAGG[G/A]TGGGCAT
3000_27	Sa01	41.721	51.692	34.41	ACATGCACAGCAGCAAACAAATGCAT[A/G]CACCAACTG
68116_20	Sa01	41.865	52.299	34.41	TTTACTGTCCCTGCACCGC[T/A]CTGCTGTCTCATAAAA
42435_20	Sa01	41.867	52.304	34.41	ATATGTACTCCTGCATCAC[G/A]CTGCCTCTTCAGTCTC
8581_3	Sa01	41.87	52.308	34.41	AA[T/C]ATCCCTGCAGCAAAAACATGCATGCAGGCACAC
61789_16	Sa01	41.896	52.313	34.41	AGCAGTTTGGGAGCA[T/C]GTTGTTGCTGCAGGGAACGA
26954_3	Sa01	41.921	52.318	34.41	GT[A/G]AGGACATGTGCAGTGATGTGCCTCAGTGTGTGT
307556_30	Sa01	42.124	52.318	34.631	AATCAGGGAGCGGCACGGGGCTGCAGACT[A/G]GAAAAT
61130_8	Sa01	42.312	52.318	34.833	TAAACTC[C/T]CACTGCAGTGACGTGCCTTAATGGGAAA
110635_31	Sa01	42.405	52.318	35.155	GGCACAAACATGGCAGAAGTGTGCAATTTT[C/T]TCTAG
96804_2	Sa01	42.425	52.318	35.184	G[G/T]TGATCCTAGCGCAGGGAAATGCTCCGCTGACTTC
14796_34	Sa01	42.444	52.318	35.215	CATTATCGCAGCGCAGAACAATGCCGCGCCAAA[C/T]AG
139368_18	Sa01	42.457	52.318	35.237	CCCCACAGATGTGCATC[C/A]TCCTGCAGCCCTGCTGGG
17928_2	Sa01	42.457	52.318	35.237	G[C/G]AGCTACAGCAGCATCCATGTGCTGCACTGCAAAT
22_27	Sa01	42.457	52.318	35.237	TCGCTCTGAATGGCACTTCTCTGCTT[G/C]GAAGCATTT
26402_29	Sa01	42.457	52.318	35.237	CTGAATGTTCGTGCATGTGTCTGCTCTT[C/T]GTGTATA
3972_6	Sa01	42.457	52.318	35.237	CACAC[A/G]ACCTCTGCAAATATGTGCACCCTGTTCTTT
64718_26	Sa01	42.457	52.318	35.237	CACAACTTTTGGGCATGAGCGTGCG[A/G]CAATGGGTGA
68994_6	Sa01	42.457	52.318	35.237	CCACC[G/A]AGGCTAGCACCTTTGTGCCCCAAAGCGCAA
73867_36	Sa01	42.457	52.318	35.237	AGGAAATCCTTGGCAGAAATGTGCATCCTGTCACC[T/C]
84507_10	Sa01	42.457	52.318	35.237	GGTTGTTTT[C/T]GGGCATGTTGATGCCGAAAGATATTT
30118_2	Sa01	42.458	52.318	35.238	C[G/T]AAATGACACGGCAGACAGTTGCCGTGGAGATGAA
77900_33	Sa01	42.46	52.318	35.24	ATGTGGCACATAGCATGCCCGTGCAAATTAAT[T/C]CCC
50047_20	Sa01	42.464	52.318	35.245	TTTGTTCTCTCAGCACACC[T/G]GTGCATTCCAGTGCAC
159250_17	Sa01	42.466	52.318	35.248	GACTTTAAATCAGCAC[G/A]GGGATGCGTAGATAGTGAC
189186_10	Sa01	42.603	52.318	35.531	AAGTCAGCC[A/G]AGGCAGAAACCTGCGGGAGGCCTGCC
39363_2	Sa01	42.646	52.318	35.625	T[G/C]GGTGTGAGAAGCAGAACCCTGCAGCTTCTCCCTC
102370_4	Sa01	42.708	52.318	35.725	CCT[C/A]AGCTGTGTGCATGCGTATGCTCCACTGCGTCA
103632_8	Sa01	42.708	52.318	35.725	TGCAGCC[G/A]AGCAGCAGCATTTTGCACCAGCTGTAAT
14966_19	Sa01	42.708	52.318	35.725	CTATGATCTCCTGCAATC[T/C]CGTGCAACATACCGCAG
18828_5	Sa01	42.708	52.318	35.725	AACC[C/T]CTAATTGGCAACCCATTGCTCCAGGCAAGTG
33866_4	Sa01	42.708	52.318	35.725	CCT[C/T]GCTTGGCGGCAAACTTTTGCCCTGAGATTGGG
39750_11	Sa01	42.708	52.318	35.725	GATCATCGCC[A/G]TGCATCTCGTTGCCCTCATGGCGGG
50118_32	Sa01	42.708	52.318	35.725	AGTTCAGCGAGGGCAGCCGTTTGCCCGAATC[A/G]CACA
61998_7	Sa01	42.708	52.318	35.725	ATCGAT[C/T]GCACTGCAAAATCCTGCTGTAAATTATCA
6815_34	Sa01	42.708	52.318	35.725	TTAAACCATGATGCATTTCAGTGCCACTGTGCC[G/T]GT
76961_17	Sa01	42.708	52.318	35.725	GCAGGATTGTGTGCAC[G/A]TGTCTGCCGGAGGGGTTTT
192345_32	Sa01	44.311	52.318	38.884	AACTTTGCCTTTGCAAAACAGTGCTGGAAGA[T/A]CTTG
37850_21	Sa01	46.091	52.318	42.47	AGTCCGTTTACTGCAAACAC[C/A]TGCCTGCTGTCGGTG
109676_35	Sa01	46.092	52.318	42.471	AAACTGCAAACAGCAAAACCTTGCACTTGTACAT[A/G]A
126326_36	Sa01	46.092	52.318	42.471	TGTCCTCATAGTGCAAGTGCCTGCAGAAAACCTCC[C/T]
29610_32	Sa01	46.092	52.318	42.471	GCTTCTACGGATGCAGTGTCTTGCGTAACGG[C/G]ACGC
3582_1	Sa01	46.092	52.318	42.471	[A/G]CACACACACACGCAGACGCATGCGTAACAAAGGAG
53393_11	Sa01	46.092	52.318	42.471	CTGATTTGTA[T/G]AGCATAAGTGTGCCGGTCGTATAGA
79795_3	Sa01	46.099	52.358	42.471	GC[T/A]GAGCTTCTGGCATCCCGTTGCCCCCGCTAACGT
107493_10	Sa01	46.128	52.399	42.471	CACTCTGAG[T/C]GCGCATATTAATGCGTGTCTTTCTAA
112992_35	Sa01	46.162	52.441	42.471	CCCTGCAAGTAAGCAAACATCTGCACACAGATGG[A/T]A
134303_9	Sa01	46.208	52.501	42.471	ACTGATTT[T/G]TGTGCACTGGGGTGCATGCTGTAAACA
55864_2	Sa01	46.243	52.546	42.471	C[C/A]ACCGATCCAGGCAGATGGCTGCACATCACTGAGT
9573_21	Sa01	46.26	52.546	42.504	CTTCCAAGATCGGCAAAAAT[C/T]TGCTTACTTGACCTA
4811_18	Sa01	46.348	52.546	42.675	TCTTCTCTCAGTGCACC[G/A]GAATGCTGGAAGGAGGGA
100652_7	Sa01	46.42	52.546	42.818	TCACAA[A/G]ACACTGCAGATGAGTGCTGGTGTTGCTCA
127667_18	Sa01	46.42	52.546	42.818	TCTCTATGAAATGCAGT[G/A]GATTGCCCCGATGTTAAT
22776_27	Sa01	46.42	52.546	42.818	TCTCAGCCAGGTGCATGGCACTGCTG[C/T]GGAGCTTTT
24093_16	Sa01	46.42	52.546	42.818	TTGGTGTGAGTTGCA[G/T]AGTTCTGCAGATATCGGCTG
302_10	Sa01	46.42	52.546	42.818	ACAAACAGT[C/T]CAGCATCATTTTGCCGGTTAACTCTT
77519_31	Sa01	46.42	52.546	42.818	CACTCCATCACTGCATAAAAGTGCGCACGC[G/A]AACAC
26857_18	Sa01	46.422	52.546	42.821	ATTAAGCTCAAAGCACT[G/A]CTCTGCTTCAACGATCAG
80888_11	Sa01	46.423	52.546	42.824	TCATAAATAT[C/A]TGCAAGTGTCTGCGTGTCGGCGTTT
6269_35	Sa01	46.426	52.546	42.831	CCATGTTCATCTGCAACACCCTGCAGCCAGGCTG[C/T]A
11183_20	Sa01	46.441	52.546	42.864	ATTTGTCCGTTGGCAAAGC[G/A]CTGCAAACAACACGAC
17393_31	Sa01	47.69	52.546	45.379	AACAGGCCTACTGCATTCGGGTGCTATGTC[T/A]GGATT
5120_28	Sa01	47.715	52.546	45.425	ACTAGGCTTTGGGCATTTCCCTGCCAC[G/A]ACTCCTCA
138378_19	Sa01	47.717	52.546	45.428	TCTTTACGCTGTGCAAAG[C/T]TTTGCTTTCCTGGGCCG
77214_2	Sa01	47.719	52.546	45.431	G[G/A]GCCAGTCTTGGCACGAGTCTGCACCTTCTGTTTT
110588_3	Sa01	47.721	52.546	45.435	CT[C/A]CAGCACACAGCAGACAGCTGCGTGGTTTGTTCA
125485_19	Sa01	47.721	52.546	45.434	GCCTGTTCACCTGCAAAC[G/A]CTTGCTGTTATCAGTAA
138704_20	Sa01	47.721	52.546	45.434	ACAGCAGCGGGAGCAGATC[G/A]GTGCACTCAGCCCCTT
13944_32	Sa01	47.721	52.546	45.434	AAATTCACTTCCGCATTGACTTGCACCCCGA[A/G]GCAC
139987_3	Sa01	47.721	52.546	45.434	GA[C/G]TCTACCAAAGCACAGAGGTGCACACAAGGGGTC
25621_25	Sa01	47.721	52.546	45.434	GGGTGAAGGGTGGCATCAAAATGC[G/A]TCATTACCTTC
28820_27	Sa01	47.721	52.546	45.434	ACACACTGGTTTGCAGTGTTGTGCCT[G/T]AACGCGCCC
9491_26	Sa01	47.721	52.546	45.434	ATATTTGTAGACGCAAAGGTGTGCG[G/A]AGAGGGGTGG
100052_21	Sa01	47.722	52.546	45.437	GGTGATGGAAAAGCAAATCG[C/A]TGCGGCACGGGTTGA
73432_5	Sa01	47.722	52.546	45.436	AAAC[A/G]GGCAGCTGCAGGAGAGTGCAAGAACAGGCTC
80796_32	Sa01	47.722	52.546	45.436	CTCTTGTAAGTGGCACGTGTGTGCTTTCTGC[T/C]GGGA
82730_5	Sa01	47.722	52.546	45.437	GGGA[C/T]GAGCACAGCATGTGAATGCATCCACGTGTCA
93681_31	Sa01	47.722	52.546	45.436	GACACAGCGGTGGCATTCATTTGCAATCTG[C/T]GTTAA
98729_5	Sa01	47.728	52.546	45.445	CTTC[C/A]GCTGAATGCAGTTTTCTGCTCAGTTTACACT
14949_5	Sa01	47.82	52.546	45.615	CTCA[T/A]TCTGTCAGCACATTCTTGCGCAAAACATCAT
53588_8	Sa01	47.82	52.546	45.615	AACAACA[T/C]TATGGCAAAACGGTGCTGTTCCCATGTG
87908_10	Sa01	47.821	52.546	45.616	AGCTGTCGT[G/A]GAGCAGCTCAGTGCAGAAATGTGGAC
6916_25	Sa01	47.822	52.546	45.617	AACAGGTGTTGTGCAACTTTATGC[C/T]GCCCTCATGAT
91670_26	Sa01	47.915	52.546	45.799	ATGTGCCTATGAGCAAGCACCTGCT[C/T]CCTTTGCCTC
70071_29	Sa01	47.981	52.546	45.926	TATAAATCTGTTGCAGTGCTGTGCAGCT[C/G]ATCATAC
232_4	Sa01	49.549	52.546	49.21	CAG[A/T]TGGTGTCCGCACCCACCTGCAGACAAACCTGC
22526_36	Sa01	51.254	52.546	52.616	AAGATGGCTATTGCAGCCTGCTGCATTTAAAACAA[G/A]
7379_28	Sa01	51.861	52.546	53.802	TCACACCCTTGCGCATTTTTATGCTGC[G/A]AAATTCTC
46639_25	Sa01	52.004	52.546	54.068	ATGTATCCAGAAGCAGAGATTTGC[G/T]CTCTCTCTCTC
44225_20	Sa01	52.021	52.546	54.095	AGAGCAGTTTTGGCACTAC[A/G]CTGCCTCTCTCAAGAG
140597_16	Sa01	52.023	52.546	54.097	GCTAACCTAAAAGCA[T/G]TAATGTGCACCACGTCTGAA
22798_28	Sa01	52.03	52.546	54.107	TAGGTGAGGCTGGCATCCTGCTGCGTC[C/T]AACTCAGT
4226_5	Sa01	52.03	52.546	54.107	GCTG[C/A]GCACACGGCAGTTGCTTGCAGGTGGTGTGCT
130883_12	Sa01	52.036	52.546	54.118	AGGACATGGTT[T/A]GCAATGCTCTGCAGAATCTGTAGG
98504_6	Sa01	52.036	52.546	54.118	TGCTT[T/C]TGCAGGGCAGTAATTTGCATACACGGCGCG
16506_12	Sa01	52.037	52.546	54.118	CTCCTCGTAGC[C/T]GCATGTCACTGCCAGAGTGTCTCT
37113_19	Sa01	52.037	52.546	54.118	TGCGTCAGGCACGCAGTT[C/T]GCTGCCAGAATAGACCT
90643_33	Sa01	52.037	52.546	54.118	ATGTGTCAACAAGCAGCTGTTTGCGCTACCCA[A/G]GCT
22862_25	Sa01	52.157	52.546	54.368	GCTTCCACCTCAGCAGGCTTCTGC[A/G]CCTCGACCTCC
29702_34	Sa01	52.286	52.546	54.611	GTCCAGAGGCATGCAGAAAGATGCCCTCTTTTG[T/C]TT
71031_10	Sa01	52.322	52.546	54.677	AATAGCCCG[C/T]CAGCATCCTCCTGCACATGGGCTGCT
42506_35	Sa01	52.361	52.546	54.753	GGAAGGTTCAATGCACACTGATGCAACATTAAGC[C/A]T
97060_1	Sa01	52.41	52.546	54.853	[C/T]TTATCCCAGCGGCAGTGCCCTGCGGACGGCGACGT
1693_21	Sa01	52.578	52.546	55.207	TGGCTTAAAGCTGCACAGAG[C/T]TGCAGGAATCAGTGT
3744_19	Sa01	52.578	52.546	55.207	GAACATTTCTGAGCAGGA[C/T]AGTGCGGGTCAGTTGTT
41768_1	Sa01	52.735	52.546	55.509	[G/A]GAGTGCTCCTGGCACTTGTGTGCGACACAAATATG
130093_1	Sa01	52.903	52.546	55.816	[G/A]TAAAAACATTGGCACTGTCCTGCGAAGTAAGTGCT
13122_26	Sa01	52.903	52.546	55.816	TTTCTAGCGAGCGCATGTTTGTGCA[A/G]GGCTTTAGCA
47541_16	Sa01	52.903	52.546	55.815	CTGTTAACACTGGCA[T/C]GCACATGCCCAGTGTGACTG
81390_25	Sa01	52.903	52.546	55.816	CACATGGGAACAGCACTGTTCTGC[C/A]ATAATGGTGTT
31448_34	Sa01	52.945	52.546	55.962	TCTCTGCACCCAGCATCTATCTGCGCTTTTATC[G/A]CT
82679_26	Sa01	52.945	52.546	55.961	GCAGGCCAGGCAGCAAGGTAGTGCG[C/T]GCCACCTGGT
82902_36	Sa01	52.946	52.546	55.963	GACAGCACCCAAGCATTTCTCTGCAAGCAAATGTT[G/A]
79104_16	Sa01	52.947	52.546	55.964	AAAACACAGCAGGCA[T/C]TCTGCTGCAGGTCTGTGACT
124081_33	Sa01	52.984	52.546	56.061	GGGAAGGCACCGGCATGGCACTGCCCTGTACC[A/G]GCA
61460_32	Sa01	52.984	52.546	56.061	GGGCACTTTAGCGCACATTTTTGCCAGCCAA[G/C]GGTG
132747_34	Sa01	53	52.546	56.095	GACACCACAAATGCACATTTCTGCCAGTGTGAT[G/T]CA
80121_9	Sa01	53.004	52.546	56.105	AACGTCAC[A/G]TCCGCAGGACTGTGCTGGAATTCAGAA
46850_36	Sa01	53.008	52.546	56.115	GAATCCCTCAGGGCAAGAGGCTGCTGCAGCACTGC[T/G]
94859_36	Sa01	53.008	52.546	56.115	GTACGATTCACTGCAATTCAGTGCACTTGGATGCG[G/T]
3716_10	Sa01	53.117	52.546	56.356	TAACATTAG[C/T]GAGCAAACTGCTGCGGACAGGCTCTT
21929_5	Sa01	53.392	52.546	57.091	CAGC[G/A]GGTGTGTGCAACAGTCTGCTGTCCTGCCGGC
9483_6	Sa01	53.413	52.546	57.165	GCGAT[T/A]GACTCTGCAGAAAGTTGCTGACCTCTGCAC
33931_21	Sa01	53.419	52.546	57.196	TTGACATTCGGTGCAACTTG[C/T]TGCCACCCACTGGGG
62271_26	Sa01	53.548	52.677	57.254	TGAGATTTGATGGCAGCTCAATGCT[A/G]CAGATGTGGG
61905_2	Sa01	53.654	52.795	57.307	C[G/A]TTCTTTTGCAGCACTTTGTTGCGCTTTTCATCAG
41383_18	Sa01	53.657	52.795	57.313	ACATTTGCACAGGCAGA[C/G]AGTTGCCTCCCGTGCTCT
94194_12	Sa01	53.719	52.795	57.509	AAAACACTGTG[T/C]GCACACTGTTGCTGCACACAAACC
92538_7	Sa01	53.784	52.795	57.601	ATGGCT[T/C]TCTTTGCAGTTAACTGCTCTAACACCCAA
45523_18	Sa01	53.788	52.795	57.613	AAAGACACTGGCGCACA[G/A]CAATGCAATCCAGGAACA
153448_1	Sa01	53.796	52.795	57.639	[C/T]AGGATGATTTTGCAGGGGAGTGCATTCTATCAAAC
79451_12	Sa01	54.212	52.795	58.431	AGGTGGGAGGC[A/T]GCAATAAAATGCTGTGACACGCTT
30878_34	Sa01	54.611	52.795	59.211	ACGAACCGGGAAGCAGATTGATGCAGCAGTTGT[A/C]TG
193703_3	Sa01	54.628	52.795	59.239	TT[G/C]CTTGTGTTAGCAGGTGAGTGCACTGTGACAGCA
89164_35	Sa01	54.633	52.795	59.25	GAAACATCTGCAGCATGGCTCTGCAGATGTTGAA[A/C]G
82992_16	Sa01	54.672	52.795	59.31	AGGATTCTTGATGCA[C/T]TGTGATGCACCTCCCTGTAT
64005_8	Sa01	54.675	52.795	59.318	TCCTACA[C/A]ACAAGCACAGCTGTGCCTGCTGTGCACT
102023_20	Sa01	54.681	52.795	59.326	CCAGGGACGATAGCAGGGA[C/T]GTGCACATGATTACAG
82239_19	Sa01	54.681	52.795	59.326	TTCACTCACCAGGCAGCC[A/G]GCTGCTTCTCAAAGTTG
10420_2	Sa01	54.682	52.795	59.327	C[A/C]AAAAGTCTGCGCACGCCACTGCCACTGAGCTACT
101587_28	Sa01	54.683	52.795	59.329	ACCTGAAGGGAAGCACTTCTGTGCACT[C/T]TCTCTTTT
102420_7	Sa01	54.683	52.795	59.329	GTTTAC[A/G]GTCAAGCATTTTGATGCACTGTAGGCTTA
105134_25	Sa01	54.683	52.795	59.329	TTATTTTGGTCTGCACCCACATGC[G/A]GGGATGGCACG
107241_27	Sa01	54.683	52.795	59.329	GGCCTCAAACATGCAAATGTGTGCTG[C/G]AGTTTGTGC
123361_36	Sa01	54.683	52.795	59.329	CAAATGTTCACTGCAAATGTCTGCGAGGACAAATG[C/T]
126649_1	Sa01	54.683	52.795	59.329	[T/G]AGCTTTTCTCTGCACGGTTTTGCTGTCTCTGTTTC
131596_19	Sa01	54.683	52.795	59.329	CTTGCATGCGCAGCAGGA[G/T]GGTGCGTTAGACCTGCA
13519_1	Sa01	54.683	52.795	59.329	[T/C]GGTCCGCATTTGCACAAAATTGCAAGTCAGCTCTA
145289_27	Sa01	54.683	52.795	59.329	TTCCTTTCCCCTGCATTCTACTGCCC[T/C]TGAGAAACA
150965_36	Sa01	54.683	52.795	59.329	ATGGATATAGACGCAAGTCCTTGCCAATCAAAGTC[A/G]
152641_2	Sa01	54.683	52.795	59.33	A[G/A]GGCCTCATTGGCATGACTGTGCAAAATTGAGGCA
2790_16	Sa01	54.683	52.795	59.329	GAGACAATGTGGGCA[G/T]ATGAGTGCCAATCACACGCA
28377_12	Sa01	54.683	52.795	59.329	CCGGTGTGTGA[A/G]GCAGGAGGCTGCTTGGTGACATTT
36238_12	Sa01	54.683	52.795	59.329	TAAAAACTTCT[C/T]GCAGCCTGCTGCAGAGGTAATATG
39304_2	Sa01	54.683	52.795	59.329	C[C/T]AGGGGCTGTTGCATAGTTCTGCCACTGTGGGTGG
41030_7	Sa01	54.683	52.795	59.329	ATGCGC[A/G]GCAACGCAATCAGTTGCAGGGTAACTGCG
4267_21	Sa01	54.683	52.795	59.329	GAGAAGGTAATGGCAGCAGC[C/T]TGCGGGAAGATACGA
43401_8	Sa01	54.683	52.795	59.329	TTGTGGA[C/A]CTGTGCAGAGCAGTGCAATGATACATTG
45912_1	Sa01	54.683	52.795	59.329	[T/C]ATCCCACCACAGCATTTTTATGCCCTGGCCGTTTT
50067_2	Sa01	54.683	52.795	59.329	T[G/A]GGTGTCGGGAGCAGCCGGATGCTTTACGACATCG
68055_19	Sa01	54.683	52.795	59.329	TTGGCTGCACTTGCACAG[G/A]CCTGCTTTAATTGGAAT
68871_34	Sa01	54.683	52.795	59.329	CAACAGCTGTGGGCATGTATGTGCTTGTTTTGA[C/T]TC
69927_35	Sa01	54.683	52.795	59.329	CAGCCCAGTCTGGCACTCCACTGCTGGGAGACCC[C/T]A
76258_19	Sa01	54.683	52.795	59.329	ACGGCACCGGGGGCATGC[G/A]TGTGCATGGACACACAC
80445_29	Sa01	54.828	52.795	59.78	TTACCTTGCAAGGCAGCTGGATGCGTGA[A/T]ATGCCAG
26018_29	Sa01	55.072	52.795	60.221	GTCTCAAACGCAGCATTACTATGCACGA[G/A]GGCCACT
100622_8	Sa01	55.306	52.795	60.622	GAGAAGC[T/A]TCAGGCAACAGGCTGCACTCCTCATTAA
111150_25	Sa01	55.306	52.795	60.622	AATATCCAAACTGCAGTCTCCTGC[G/A]TTGGGTGAATA
114009_16	Sa01	55.306	52.795	60.622	AGATGAGGATAAGCA[C/A]TGTGTTGCACCATCACTGCA
120896_28	Sa01	55.306	52.795	60.622	TCTCATCACTATGCAATGTTCTGCTGG[G/A]AAACCCTG
122444_12	Sa01	55.306	52.795	60.621	ACAAAGGCACA[G/A]GCACAGTACTGCACATAAACACCC
134889_6	Sa01	55.306	52.795	60.622	TGACA[C/G]GCAGTAGCAGAGTATTGCTAGTCATGCAGT
142025_28	Sa01	55.306	52.795	60.622	TGCTCAAGCTGTGCACAGTTTTGCCGC[C/T]ATGGTCAC
27693_5	Sa01	55.306	52.795	60.622	AGCT[C/G]GTGTTAAGCAAAGAGCTGCGAGCAAAGCCAC
37650_16	Sa01	55.306	52.795	60.622	CTGTAACTGAAAGCA[C/A]CAAGATGCTCTGTGGCAAGT
41643_6	Sa01	55.306	52.795	60.622	CCATC[T/C]GAACAGGCAAGACATTGCTTGATAGGTAGG
46012_31	Sa01	55.306	52.795	60.622	TAGGCATCTGCGGCAAGCTGATGCAAATTC[T/C]GCTCA
96475_21	Sa01	55.306	52.795	60.622	AAAATCCCAGTGGCAGGGAG[T/A]TGCTCTTAATGGCAC
10722_18	Sa01	55.567	52.795	61.16	TGATGTTGAACTGCACC[C/G]TGCTGCCTGTCAAAAACT
107443_21	Sa01	55.567	52.795	61.16	GCCTGTTCAGCTGCACTGCA[C/A]TGCATTTGCATTGAA
114652_5	Sa01	55.567	52.795	61.16	AACA[A/T]ATGTATGGCACTGAACTGCGGTCCCGCACGT
120576_27	Sa01	55.567	52.795	61.16	GCTAAGGGTTAGGCACCTGACTGCTA[C/T]AGAACCCCA
122493_9	Sa01	55.567	52.795	61.16	CACCATGT[T/C]CGAGCACAAGGATGCTCATAAATGTAC
158701_6	Sa01	55.567	52.795	61.16	TCTGA[C/A]CACCTTGCACATTTCTGCACTATGTAACTT
18198_12	Sa01	55.567	52.795	61.16	CACTTCAAATG[G/C]GCACTCAAGTGCACAGACCCTGAA
18859_4	Sa01	55.567	52.795	61.16	ATG[C/T]TCTGTGGGGCATGTCTTTGCCAAGGTAGCTTT
23423_1	Sa01	55.567	52.795	61.16	[C/G]AGTTGCCCACAGCATGCCCCTGCTACCCTGCTGAA
23662_36	Sa01	55.567	52.795	61.16	AATTGTTTCTAAGCAGCTTCCTGCTCCAAGCAGTT[C/T]
32601_5	Sa01	55.567	52.795	61.16	TCAC[T/C]GAGAGACGCACATACATGCAGCCGCTGCCTC
41205_1	Sa01	55.567	52.795	61.16	[G/A]GTGAGAAGACTGCATCCTGCTGCCTGCAGTCAGCC
43791_21	Sa01	55.567	52.795	61.16	TATGGTGGAAATGCAAATCC[C/T]TGCAGCTTGTTGTAT
51630_8	Sa01	55.567	52.795	61.16	TAAGCCT[T/C]TCCTGCAGCTATATGCTTTGTGCAGGGC
60231_35	Sa01	55.567	52.795	61.16	CTGTTGAAACTGGCAGTGTGTTGCTCTGTGGAAG[C/A]A
62694_1	Sa01	55.567	52.795	61.16	[T/G]AAGATAGAAGTGCAACTCAGTGCAGCCACAAGTCT
66045_11	Sa01	55.567	52.795	61.16	CATTGTGGTA[C/T]GGCAAATAACTGCTCTGCTGTGGAC
72981_27	Sa01	55.567	52.795	61.16	GACTGAGAGGCAGCAGCTGTGTGCGT[C/T]TCAGCGACA
75523_26	Sa01	55.567	52.795	61.16	CACTCGGTACCTGCAGCTGTGTGCA[T/C]CTTGAAGCAC
79728_16	Sa01	55.567	52.795	61.16	TCAAGAGGTTCTGCA[G/C]GACAGTGCGTTAGTGAGGCA
80377_25	Sa01	55.567	52.795	61.16	CCAGATTTTCCTGCAGCAATCTGC[G/A]TGAAACAGTCC
8280_4	Sa01	55.567	52.795	61.16	CTG[C/A]TGTCTCAAGCAGTGCAGTGCTAACATCACCAA
92077_16	Sa01	55.567	52.795	61.16	GGCGCTGACATAGCA[T/G]CCCACTGCTACTAGCTTTGT
92174_19	Sa01	55.567	52.795	61.16	GTCCCAGTACGAGCAAGG[G/A]ACTGCATTGTAAATGAT
16484_8	Sa01	55.573	52.795	61.16	GGAAAGT[G/C]AAAGGCAGTGCCTTGCTCCTCCCTCATC
23330_26	Sa01	55.573	52.795	61.16	GAAATGAGAACAGCATGATTCTGCT[T/C]TGGCCTCTAT
90518_21	Sa01	55.573	52.795	61.16	TAGCAGACTAGGGCAGCATT[A/G]TGCTGGTGCTGTTTG
93876_26	Sa01	55.573	52.941	61.16	GATCAAAGTGTAGCAGCAGAATGCT[T/C]TCGTATCTGG
25681_2	Sa01	55.585	52.851	61.16	T[T/C]GTCCACATCCGCATCGCGATGCATCATTAAAAAA
45732_5	Sa01	55.585	52.851	61.16	TAGT[G/A]GAAAGCAGCAAATGAATGCCCATGTCTTGGA
25682_29	Sa01	55.609	52.896	61.16	GGCGAACACACGGCAACACTCTGCAGGG[C/T]TCTCATG
36703_36	Sa01	55.634	52.941	61.16	GTTTGCTAATACGCAGGTAGCTGCTTCTCAGCTGT[C/T]
189427_12	Sa01	55.646	52.941	61.16	TCACTACAACA[A/G]GCACAAGTCTGCACTGCTGACAAT
49589_27	Sa01	55.673	52.985	61.16	TTGCTGCCACCTGCATTTTGTTGCAG[C/T]TGAATAAAT
113438_29	Sa01	55.698	53.032	61.16	CCACAGTCACCTGCACTGGGTTGCACAA[G/A]CTAGCCT
11836_25	Sa01	55.698	53.032	61.16	TTTGTGCTCAAAGCAGCTGCCTGC[T/C]GGAAAATACGT
123369_26	Sa01	55.698	53.032	61.16	CTAGGATAAGTTGCATGAATATGCT[C/T]CCCCGACTAC
133091_16	Sa01	55.698	53.032	61.16	ACTGAATCAGCTGCA[T/C]TTAGCTGCAAAATCAACTGG
13593_2	Sa01	55.698	53.032	61.16	T[C/A]CTGCAGCCTTGCAGGTTGTTGCTGCTCTCACTCA
138756_11	Sa01	55.698	53.032	61.16	GACACAGATT[T/G]TGCACACAGATGCTACTCTTTCCAG
151344_32	Sa01	55.698	53.032	61.16	GTGTCACTGAATGCAAAACACTGCTGCTACT[G/A]CTGC
24149_10	Sa01	55.698	53.032	61.16	TTTAGTAAG[A/C]GCGCACACCTCTGCCAAACTCCCTTT
28690_12	Sa01	55.698	53.032	61.16	AGAGACTCCAA[G/A]GCACTGGATTGCTTGGGGTTAGGT
41762_30	Sa01	55.698	53.032	61.16	GAATGGGTTGGGGCAGCCCGCTGCATGTC[G/C]CATGGA
86738_1	Sa01	55.698	53.032	61.16	[C/A]AACAACACTGAGCACTAGCCTGCATCAGTTTTCAA
116587_17	Sa01	55.886	53.032	61.653	CTACATTGTAAAGCAA[T/C]GTGCTGCTGTACTCAGCAG
32830_7	Sa01	55.886	53.032	61.654	CTTCAT[A/C]CAACTGCAGCCTGCTGCACTGTGTGCTTA
36942_16	Sa01	55.886	53.032	61.654	CGCGACACAGCTGCA[A/T]TTCGCTGCAACCTTCCTATG
51720_12	Sa01	55.886	53.032	61.654	CTGACAAAGCA[A/T]GCAAACGCATGCAAATACAGGATA
67448_6	Sa01	55.886	53.032	61.654	CTTAA[T/C]GTCTCCGCACTGAGATGCTCGGCCAAGCAG
39744_29	Sa01	55.933	53.035	61.878	GTGTGCACACATGCACAAGTTTGCATGT[G/A]CACAATC
51302_26	Sa01	55.94	53.041	61.883	GCTGGTCTTGCAGCACTATCTTGCT[G/A]TGGCCTCTGT
61655_17	Sa01	55.958	53.048	61.903	ATTGATTAAGTGGCAC[A/G]GCTATGCCTCACCTGCTGG
68492_10	Sa01	55.958	53.048	61.903	CAGCCTGAT[T/G]CAGCATTTTTCTGCTGCTTCAATCTC
75449_25	Sa01	55.989	53.062	61.924	GACAGCGGAGCTGCAGCAGTCTGC[G/A]AGAAAAGGAGC
129463_21	Sa01	56.576	53.929	61.94	TCCAAATTTCCTGCAGCTTG[A/G]TGCCGATTAGACAGA
132673_8	Sa01	56.576	53.929	61.94	TACTGCT[T/C]AGCTGCACATTTATGCATAGCAAGGAAT
14133_4	Sa01	56.576	53.929	61.94	TCA[T/C]TCATGCCAGCATGAGCATGCGACTGTAACGAA
39068_21	Sa01	56.576	53.929	61.94	AAGTCTTTCCCAGCAGTCTG[A/G]TGCTTCATTGAGAGC
50224_25	Sa01	56.576	53.929	61.94	CCACCAACACTGGCAACAGTATGC[T/G]GCTCCGATAGA
107373_6	Sa01	56.577	53.929	61.94	GCAAA[T/C]TCACTTGCAAAACACTGCCAGATGGTTCGG
146593_32	Sa01	56.577	53.929	61.94	CACCTGAGTACCGCAAAGCCTTGCACTTCTG[G/A]TCAA
146723_26	Sa01	56.593	53.957	61.94	CCTGATTGGGCTGCAGGTTAATGCA[A/T]CTAATAGTGA
31369_32	Sa01	56.622	54.014	61.94	ACATGCACCATGGCAACCGGATGCCAGAGGA[C/G]GCTG
48454_6	Sa01	56.955	54.71	61.94	TCTGC[G/A]GTCCATGCAGCCAGGTGCTGGTCAACTCCT
80045_9	Sa01	57.304	55.391	61.94	AGCTACTG[C/G]GGAGCACCAAACTGCCCACCTAGGCTG
100212_8	Sa01	57.325	55.423	61.94	CTGCAGA[G/A]GAGTGCAAACGTATGCTAAAGCACACAT
101462_1	Sa01	57.325	55.423	61.94	[T/C]ATGTCATGAATGCATCATTCTGCTGCTTGGCATGG
102088_27	Sa01	57.325	55.423	61.94	GCCGGTGAGGAAGCATAAAGGTGCAG[G/A]AAATGAAAA
103032_26	Sa01	57.325	55.423	61.94	AAACTACAAGAGGCATACACATGCA[C/T]CTCTTTGCAG
104965_7	Sa01	57.325	55.423	61.94	CCACTT[G/C]ATACTGCACAAAACTGCAAAGAGGTGCAT
108383_35	Sa01	57.325	55.423	61.94	TCATGGTTGAAAGCATTTTGCTGCTCACACAAAG[G/T]T
1116_35	Sa01	57.325	55.423	61.94	CCATGGGTTTCTGCATTCACATGCTCACGACCTC[C/T]G
19322_8	Sa01	57.325	55.423	61.94	TAGAAAG[A/G]CAGGGCAGCACATTGCTCAACGCCGCCG
21988_1	Sa01	57.325	55.423	61.94	[C/T]GTGTGTGGTGTGCACACATGTGCAAACTTTTGCCC
3113_17	Sa01	57.325	55.423	61.94	GTGTTTGTACAGGCAG[A/T]TCCCTGCTGAGCTGTGGTG
35535_9	Sa01	57.325	55.423	61.94	TCGTTACG[T/C]GGCGCATCGCGATGCATCGCCACATCA
38987_19	Sa01	57.325	55.423	61.94	TAGCATACGTTTGCACTC[C/T]TCTGCAGTGTCCATACA
49518_30	Sa01	57.325	55.423	61.94	AAGTGTTCAGTTGCAGAACTCTGCATTTG[G/C]AGCTCT
56109_1	Sa01	57.325	55.423	61.94	[G/A]CACACACACACGCACGCATGTGCACACACAGGCAC
62158_2	Sa01	57.325	55.423	61.94	T[T/C]ACCACCTGTTGCAACTTCTTGCTAGCCAGCTCAG
67040_30	Sa01	57.325	55.423	61.94	TGCTTTGTCTTGGCATCCGTATGCACTCT[A/C]CTGAAT
68703_2	Sa01	57.325	55.423	61.94	C[C/A]CGTCACTTGTGCAGTAGAATGCTGCAGTGCTGTT
7164_27	Sa01	57.325	55.423	61.94	TCAGTGGACCGTGCAGCTCTGTGCAG[T/C]AGGGTGTAG
78605_9	Sa01	57.325	55.423	61.94	CTGAAACA[C/T]ATTGCATGTCCCTGCCAGGCATAGGCT
82675_12	Sa01	57.325	55.423	61.94	TTACATAAAAC[C/G]GCACATGGCTGCTGTTACATTTGT
82834_4	Sa01	57.325	55.423	61.94	CCC[T/C]GAACCCGTGCAGGACTCTGCTGGTAACTAGCT
93248_32	Sa01	57.325	55.423	61.94	TTGTATCTCAATGCAGCGCTGTGCCTTAGTA[C/T]AGCC
101678_16	Sa01	57.748	55.423	62.704	GTGTGTTCAGATGCA[T/A]TTGAATGCACCCCGTGAACT
56934_33	Sa01	57.748	55.423	62.704	ACATATCGCTCAGCAAAGCCATGCCACCCACA[C/T]ACA
107938_5	Sa01	57.749	55.423	62.705	AGAA[T/C]TCAGAAAGCACGAGTTTGCGCTCTCATGCTA
120034_26	Sa01	57.749	55.423	62.705	TCCAGCAGTGCTGCACCGCGCTGCT[C/T]TCAAAACCGA
132123_27	Sa01	57.749	55.423	62.705	AGCATCTACACAGCAGATCCATGCCA[C/A]ACACTAGCT
144801_6	Sa01	57.749	55.423	62.705	GCCCG[C/A]AGACATGCAAGCACCTGCGATCACACGGTC
21472_9	Sa01	57.749	55.423	62.705	CATGTGTT[C/T]GCAGCATTTGACTGCTGTAGCTCTTCA
21474_19	Sa01	57.749	55.423	62.705	GAGAGTGGTGGAGCAGGC[A/T]TATGCAAACAACTGATT
22221_11	Sa01	57.749	55.423	62.705	CTAATCTGCA[C/G]AGCAGCATCTTGCTAGACATCCTCT
28589_34	Sa01	57.749	55.423	62.705	GAGGGGAGCTGTGCACATGTCTGCCACGTGATG[G/T]TA
31047_11	Sa01	57.749	55.423	62.705	AAGGGCAACT[T/A]AGCAGTCCCATGCACCACATCCTCA
31098_21	Sa01	57.749	55.423	62.705	CCGCCCAATCTGGCAACACT[T/G]TGCCCGTGCCCCCGG
34944_26	Sa01	57.749	55.423	62.705	GAGAACCGTTTCGCACTATTGTGCT[T/C]GAACTCAAGA
35141_4	Sa01	57.749	55.423	62.705	ACA[C/T]GCGTTCATGCACTCACCTGCCCACTTACTCAC
37810_35	Sa01	57.749	55.423	62.705	GAAGGCACTGCTGCACCATGCTGCCGCTTGTTTC[A/G]C
51939_2	Sa01	57.749	55.423	62.705	T[T/C]TAAGAAGAAGGCAGCTGGCTGCAGGTATTTTTCC
54646_36	Sa01	57.749	55.423	62.705	GCTAGGGTCACAGCAGAGTCCTGCACAAGTCTTAT[T/C]
64095_7	Sa01	57.749	55.423	62.705	GCGTGC[G/A]TGCATGCATGTGTGTGCGCATGTGTGTGT
81433_4	Sa01	57.749	55.423	62.705	GTC[A/C]TTGCCGACGCAGGAAGCTGCGTGCCATTTACA
89528_25	Sa01	57.749	55.423	62.705	TTTATTTCTATTGCAGACTTCTGC[G/A]TCACAGCCAGT
98849_20	Sa01	57.749	55.423	62.705	TATTGGGCCTTAGCAGAAG[T/C]ATGCGCTCTCCTGAGT
18785_6	Sa01	57.753	55.436	62.706	AAATA[G/A]CTGCATGCAAGGAGCTGCGTGGGTAATTGC
70822_29	Sa02	0	0	0	TTGCTGCTACGTGCAGAGGCCTGCAGGA[G/A]GGTGGAG
48879_3	Sa02	0.009	0	0.002	CA[T/C]GTTTGTTTTGCAGCTGGTTGCTGAGCCGGCACG
120589_7	Sa02	0.023	0.179	0.003	CACATA[G/C]CGTCTGCACACACATGCACACTGACGGAC
20379_19	Sa02	0.023	0.18	0.003	TGCATGTCATGTGCATGT[C/T]GTTGCCTGTCAAATTGG
45445_34	Sa02	0.023	0.18	0.003	ACCCACACTGCTGCAGTTTAGTGCAGAACAGAA[C/A]AA
97062_29	Sa02	0.023	0.179	0.003	GTGTTTACCTCGGCAACATGCTGCAGTA[C/T]GAGGGAC
106577_8	Sa02	0.024	0.18	0.005	TATACCA[G/A]GATAGCACATAATTGCAGGCTGGCAAAC
150363_7	Sa02	0.024	0.18	0.003	GTGTTT[C/A]ATTCTGCAGATTGTTGCACAGAGCGAATA
28888_1	Sa02	0.024	0.18	0.004	[C/G]TAGCGTCATCTGCAGCAAGATGCATCAAGCCATTT
4390_26	Sa02	0.024	0.18	0.005	TTACACTCAGTGGCAACTTGATGCA[G/A]CTGATGCAGT
60649_34	Sa02	0.024	0.18	0.005	GGGATGTAAACTGCATGGCTATGCATCTCAGCA[T/G]TG
64322_6	Sa02	0.024	0.18	0.005	ATGCC[C/T]CTTAAAGCAACAATATGCGGAAAGTGGAAT
32330_7	Sa02	0.026	0.18	0.065	ACCGGG[C/T]AGGACGCACAGCCCTGCACCATGCTGCCT
97811_8	Sa02	0.027	0.18	0.123	AAACAAA[G/A]AGAAGCAGGAGGCTGCAGGGAACAGTTT
4159_21	Sa02	0.028	0.18	0.182	GACATCATGGCTGCATCTGC[T/C]TGCACGAAACTGATG
79579_2	Sa02	0.028	0.18	0.159	T[C/T]AATCCTGTGAGCATCTGTGTGCTTTGGTCATGTT
78303_25	Sa02	0.029	0.18	0.2	AACAGTGTCAACGCAAAAGTGTGC[C/T]CATTGTCAGCG
86542_32	Sa02	0.031	0.18	0.21	GCTGCTGAGTCTGCAGAGAGCTGCCGAACAC[G/A]GGCT
108657_36	Sa02	0.032	0.181	0.21	TCGGAGATGAAGGCATGTAGGTGCATAGATTCATC[A/G]
31836_6	Sa02	0.032	0.18	0.21	ATCGT[C/A]CAAAAGGCAATAAAGTGCAAAATGGGCCAA
62082_28	Sa02	0.032	0.18	0.21	GATCTGCTCTGTGCAGCTTGTTGCAGC[T/A]TTCACCAA
63475_29	Sa02	0.032	0.18	0.21	TAGTCATCATCAGCACAAGGCTGCCGGC[C/G]GCCGCAC
68225_25	Sa02	0.032	0.18	0.21	AAACTGAGCTCGGCAACAATATGC[G/A]TCAGGTTGGCC
56890_16	Sa02	0.038	0.203	0.21	CAGCCGTAGCTAGCA[T/G]TAGCTTGCTAGCTTGTTAAT
48160_16	Sa02	0.043	0.209	0.21	GGAAGTCTCGCAGCA[G/C]TAAAATGCAATTGAAGTTTG
92622_26	Sa02	7.026	13.088	0.211	CTGTCGCTTCAAGCAGAGCTATGCA[G/C]TGTGTGTGTG
178723_25	Sa02	7.083	13.175	0.211	GACCACATGTGTGCAGATGTGTGC[A/C]TGTGTTATTAC
95378_31	Sa02	7.091	13.186	0.211	GTCGTACACCTAGCATTACCCTGCTCCACC[T/A]ACTCT
68908_2	Sa02	7.093	13.186	0.211	G[C/T]GTCGACGCAAGCACGGGGCTGCCGATGGTGCCGT
22994_4	Sa02	7.096	13.187	0.211	CAA[T/G]AAGTTGCAGCACCGATTTGCCTGTGTTTAAAT
18674_25	Sa02	7.1	13.189	0.211	GATAAAATGCTAGCACATTATTGC[C/T]GTGACACACCG
83312_19	Sa02	7.101	13.189	0.318	TAAAATAGCGTTGCATCA[C/T]TCTGCTACACAACTGAA
89726_2	Sa02	7.111	13.193	0.441	C[G/A]AGCACATGAAGCACAATGGTGCGGTGTGTCACGG
104443_20	Sa02	7.182	13.246	0.589	TATCTAGGATTCGCATCAC[C/A]GTGCACTCAATAACAG
103695_5	Sa02	7.389	13.463	0.707	CAGT[G/C]GGGAGGTGCAGCTCGGTGCAGGGTGGGGACG
136384_2	Sa02	8.169	15.041	0.708	C[C/G]GACCCCGGCTGCACTCAGGTGCGTAACATCATGT
153286_33	Sa02	8.176	15.049	0.71	TTTTTTGTTAGTGCAGCTGGATGCTCCTGGAT[A/G]AGT
73745_10	Sa02	8.264	15.119	0.792	CTGATCGTC[T/A]CAGCACCTGCATGCAAGCGCTCCTGC
28154_7	Sa02	8.795	15.911	0.878	TTGAAG[C/T]AGCGTGCACTAACCTGCCGTCTCTGTTAG
30020_6	Sa02	8.987	16.077	1.074	CATAA[T/G]CCCTCAGCAACATGGTGCGATGTGCCACAA
87991_1	Sa02	9.171	16.242	1.254	[G/T]TACTGAGTGCAGCACATCATTGCCATTCACCAACT
71184_8	Sa02	9.375	16.752	1.255	TGGTATC[A/G]CATTGCAACAAGATGCACACACATCACA
21607_28	Sa02	9.61	17.264	1.256	CAATTCACCAGAGCAGCCATGTGCAGA[C/A]CTTAAAGG
102803_8	Sa02	9.822	17.768	1.258	GCATGAA[C/T]ACATGCACATTAATGCTGAGCCGACTAG
57861_6	Sa02	9.939	17.986	1.258	GTCAG[C/T]GTTCCAGCAGTGCAGTGCTAAATCAGTGGA
39024_27	Sa02	9.977	18.023	1.344	GGAGTGTACCCAGCATGGTACTGCGG[G/A]TGGCAAAGT
104026_19	Sa02	10.202	18.436	1.374	TAAATACTGAGAGCAACG[T/C]AATGCTTCTGACAAGGG
12796_2	Sa02	11.281	20.53	1.426	A[T/C]GTTGTGCTTGGCAGAGGTGTGCGCTCTGCTGAAT
110020_31	Sa02	11.486	20.811	1.45	AACAGAGTCACAGCACAGAGTTGCCAGAGT[C/G]AAATT
25628_25	Sa02	11.49	20.818	1.45	GGCTCGTCCGCTGCAGATCAGTGC[T/G]CGTCCTGCAGG
14554_3	Sa02	11.495	20.822	1.453	TA[G/A]CCAAAGTCCGCATATTTATGCGGGGTCTGCATT
43339_34	Sa02	11.496	20.822	1.456	GTACAGCTCAGGGCAAAGAGGTGCTGATAAGGG[G/A]AC
76626_28	Sa02	11.499	20.823	1.532	GTGAAAAAGTTAGCATGCTGATGCTAA[A/G]AGCGCCAC
21780_35	Sa02	11.504	20.824	1.635	ATCAGGATTAAAGCACTCTGCTGCCACCTAGCGT[C/T]T
1504_7	Sa02	11.598	20.873	1.768	GAGTAG[C/G]AGCCTGCAATCCTCTGCGAACGGAGCATT
102078_20	Sa02	11.709	20.923	1.954	AAACTGTGGGTTGCACAGA[A/G]TTGCTCGAAAAGGAAA
22471_32	Sa02	11.973	21.083	2.111	CACTTTCATCATGCATGTTGTTGCAGGAAGT[C/T]GCCC
29310_36	Sa02	12.62	22.439	2.114	ACGAGGAGGGAGGCAACAAAATGCTAACGGACATA[A/T]
116938_30	Sa02	13.163	23.747	2.115	GTTAGGGTGTGTGCATCATGTTGCTTTAA[A/G]AGTGTG
24055_2	Sa02	13.64	25.047	2.116	G[A/G]CTGACTGCCAGCAGCAGGATGCAGCAGAGTAATC
94533_33	Sa02	13.681	25.138	2.117	CCTGCTTGGAGTGCAACATACTGCAAAAACTT[T/C]CAA
19571_28	Sa02	13.685	25.143	2.118	TTGTGAGTGTGTGCAGCTTCTTGCTAT[C/T]GATTCAAT
16869_32	Sa02	13.742	25.233	2.126	TTCATAAGCAGCGCATTATTATGCCAGCGCC[A/C]AGCC
73371_12	Sa02	14.089	26.118	2.13	AGAAACGGGGC[G/A]GCAGAGGATTGCCTCTGTCCCACT
57111_26	Sa02	14.141	26.17	2.134	GAGGAGGTGTGGGCAAAAACCTGCC[T/C]TCAGATTTAT
18782_25	Sa02	16.679	29.381	2.617	AGGGTCGTTTTCGCATAAGCTTGC[A/T]TGCAATCCAAC
29071_8	Sa02	17.471	29.949	3.115	TCTGATC[C/T]GGGAGCAGGAGCCTGCTGGTAGAAGGGA
86852_16	Sa02	17.966	30.197	3.637	AAATTTGAGGATGCA[T/A]CCGGATGCTCAGAGGTGCAT
5591_8	Sa02	18.35	30.331	4.489	TGGTGGC[G/A]GCGTGCAAAAAAGTGCAAAACATCTGGA
79497_26	Sa02	18.577	30.34	5.723	CGTGAGTGATGGGCAGAGCTGTGCC[G/A]GCATGGCTAA
133508_1	Sa02	18.588	30.345	5.748	[A/G]CGGCATTAGAGGCAGCATTATGCATGAGATAAGGG
3356_10	Sa02	18.589	30.345	5.75	ATTTGATCT[C/T]GTGCAGGACTGTGCTGCGTGTTGTTG
69628_12	Sa02	18.589	30.345	5.751	CAAACTCTGAC[A/T]GCAATGTCTTGCCTTGGGAGTAAT
37934_1	Sa02	18.59	30.345	5.752	[A/C]AGGGCAGTGTTGCAGAGTGTTGCACAAACACCGAC
38540_3	Sa02	18.59	30.345	5.752	CA[T/C]ATGTACAGTGCAAATGACTGCAGCACACTCATT
48848_1	Sa02	18.59	30.345	5.752	[C/A]TGTGATGGGAGGCAAACTGGTGCCCGTGCAGACCT
49331_1	Sa02	18.59	30.345	5.752	[C/G]TGACACGGCCAGCATCTCTTTGCATCAGGCAGGTG
68865_35	Sa02	18.59	30.345	5.752	TTTCACGTGCATGCATGCATTTGCATTGTGTGTG[T/C]G
74772_29	Sa02	18.596	30.345	5.782	AAGCTGCCGTAAGCAGCAGTTTGCTTAG[A/G]AAAAAAA
87224_26	Sa02	18.63	30.345	5.926	ACGCGCACAAACGCACACATGTGCA[G/A]GCGTACATTT
149368_5	Sa02	18.675	30.345	6.017	TCCA[C/A]CTGTACAGCAGGATCCTGCCGCTCTCCAGGC
4409_8	Sa02	18.71	30.345	6.078	ATGCCAT[A/G]TGAGGCAGATGACTGCTGTGTCGTCTTC
80245_10	Sa02	18.848	30.345	6.53	AGACTAGAC[G/T]AGGCAAGGCTATGCTCGCTCCTGCCT
19607_21	Sa02	18.849	30.345	6.534	ATGAATAACGGGGCAAATAT[G/A]TGCCTGTCTGCAAGT
142891_2	Sa02	18.874	30.345	6.601	A[C/A]TTTCTCATTTGCATGCCTTTGCAGACACTGTCCA
73956_5	Sa02	18.897	30.345	6.677	GGTA[G/A]CCTTCTCGCAGGTTACTGCACAACCATCCCC
58668_11	Sa02	18.91	30.345	6.709	ATCAGATCAG[A/G]GGCAAATAAGTGCTCGCTCCCTTGT
67604_20	Sa02	19.447	30.345	7.736	ACCTTTGTTCATGCACGGC[G/A]GTGCCAAGAGCCCCAC
65335_3	Sa02	19.46	30.346	7.749	GT[G/T]TGCCTCTCTGCACAGCTTTGCCCTCATGTTATC
61915_26	Sa02	19.468	30.346	7.755	AGAGGCGTGCGAGCACGTGCGTGCG[C/T]GTGTAAATCT
93357_11	Sa02	19.477	30.346	7.764	AGTTACTTGC[T/A]GGCAGCTGGATGCTAGAGTTAACAC
60808_10	Sa02	19.995	31.334	7.857	AAGTCATCA[A/G]CAGCAGCTGCATGCTGAGAGACAGGA
2564_2	Sa02	20.052	31.517	7.874	C[A/C]ATTCCACACAGCAGTCCAATGCAACCGTTATTTT
119388_36	Sa02	20.092	31.666	7.886	AAATCCAGCACAGCATATTCCTGCTGTGAAAGCAC[T/G]
22257_25	Sa02	20.106	31.701	7.903	GTGTCGGCGGATGCATATGCATGC[G/A]CGTCTGTTATG
26850_18	Sa02	22.208	33.208	10.326	AAAGAAACAAATGCAGG[C/A]GCGTGCTTGTGTTTTTTT
41243_31	Sa02	24.972	33.251	15.409	TGGTGTTGAGCAGCAGTTCGCTGCAGAGTC[T/G]GATGA
29441_25	Sa02	24.974	33.251	15.411	CATTCGCTTCCTGCAGGGAGATGC[A/G]GTGGAGGCACC
18978_32	Sa02	24.975	33.252	15.412	ATGTGTGCTACAGCACAAGTCTGCCTACGTT[G/C]TCTC
37273_2	Sa02	24.975	33.251	15.412	A[T/C]TGCCCACTGAGCATAGAGATGCAGAACAGTTCAT
49686_17	Sa02	24.975	33.252	15.412	TTCACATGTCACGCAT[T/A]AGCCTGCAAAGCTTCAAAC
50323_27	Sa02	24.975	33.252	15.412	AAATTCTAACAAGCAGTGGAGTGCAG[T/A]CTTACTGGT
16188_16	Sa02	24.976	33.252	15.412	TGATATATTGCCGCA[G/C]AGTGGTGCGTGTGCGTGTCT
47443_29	Sa02	24.976	33.253	15.412	AATACGCAATATGCATTTTCCTGCACAA[A/T]CCAACAC
70349_1	Sa02	24.976	33.252	15.412	[C/T]CCTTCGTGCCAGCACAGATTTGCTCACACAAAAGA
112980_18	Sa02	24.982	33.253	15.42	AGGATGGTTATGGCATG[G/A]CTCTGCTAGAAGCATAGC
35351_26	Sa02	24.983	33.337	15.42	AATTGCAGTTCAGCAGAGGTCTGCT[C/G]TGTAATTTCC
570_32	Sa02	25.421	33.365	16.014	TGCTGGAAATGAGCACCGTGTTGCCGAGCGC[A/C]GAGG
149308_3	Sa02	25.431	33.402	16.017	TC[T/C]AGTCTTCCAGCAACCTCTTGCTTACAGAACATA
7229_3	Sa02	25.432	33.566	16.017	AC[A/G]GCATCCAGAGCACAGCGGTGCCCCTACGGCTAG
25590_7	Sa02	25.554	33.566	16.376	CCTGTG[C/T]CTTTTGCAGGAGTTTGCGAGCACAAAGAC
109020_20	Sa02	25.556	33.566	16.389	AGCGCCAGAGCAGCAGCCC[A/G]TTGCTTACCGTGGACG
40367_29	Sa02	25.556	33.566	16.389	AACGTACCCAAGGCAGGAACTTGCATCT[G/A]AGCACTG
90851_20	Sa02	25.556	33.566	16.391	CTAAAATCATGTGCACATC[C/T]CTGCATGACACACTTC
117566_19	Sa02	25.557	33.566	16.397	CCCTCCATCTGTGCAATG[G/T]CTTGCTCCCTGGTTTTG
24591_26	Sa02	25.558	33.566	16.403	GGGCATACTTTCGCATCCGTCTGCC[G/T]TACTATTTAC
16620_29	Sa02	25.58	33.566	16.583	CTCTGTGGTAGTGCAGTCATGTGCCAGA[T/C]TATCCCA
27795_11	Sa02	25.58	33.566	16.583	CCATCTGTCC[G/C]TGCATATAGATGCCAAATCTGGATA
34713_36	Sa02	25.58	33.566	16.583	TGGTGCACACCTGCAGAGCCCTGCAGAATGAAGGC[T/A]
37061_32	Sa02	25.581	33.567	16.583	TCGTCCCACGCCGCATTGTTATGCAGGCACA[A/T]GCTA
146721_35	Sa02	25.586	33.582	16.585	AACCTGTTGGATGCAGTGCAATGCAGAAATAACA[T/C]A
1033_33	Sa02	25.597	33.589	16.597	ATGTGGCGTCTGGCAATGGGATGCAGGAGAGT[C/A]TGC
54893_34	Sa02	26.419	33.611	18.065	TTAAACTAGCCTGCAAAATCGTGCCCACTGGGC[T/A]AC
18333_36	Sa02	29.316	34.499	22.252	GGTTACTAGACGGCAGTGGCGTGCACAGACTTTTT[G/A]
149882_12	Sa02	29.728	34.501	23.319	AAAGACTTGTG[A/T]GCATGCTTTTGCTTGATTGTTTCA
30826_19	Sa02	29.889	34.501	23.67	CTGACTTGTTTTGCAGTA[G/C]TGTGCCTTCAGGGACAC
46916_18	Sa02	29.889	34.501	23.67	AAAGAAACGTAGGCAGA[A/G]AGTTGCAACACATCCTTG
114588_8	Sa02	29.925	34.505	23.705	CACAGCA[A/G]ACTGGCACATCTATGCAACCTTAGTAAA
6897_6	Sa02	29.93	34.505	23.71	TTCAC[G/A]GGCCCTGCATTCAAATGCCAGAAAATGCAT
52321_32	Sa02	29.932	34.505	23.712	ATAACCTGTGCAGCAGTGATGTGCACAAGGG[G/C]GGCC
138423_2	Sa02	29.933	34.505	23.712	C[A/G]TACAGTGTTGGCAGAATTTTGCGCCATGGCCCCC
149520_16	Sa02	30.052	34.821	23.716	GCTGTCAGGAAAGCA[A/C]GGCGGTGCATTAAAAAAGCA
43385_20	Sa02	30.056	34.821	23.725	AGGGGAAGGCTGGCAGTGG[C/T]CTGCTAGTTTTGTCAT
104397_31	Sa02	30.058	34.821	23.732	ATGCAAACATCTGCAACAAGGTGCTGATGA[C/T]AATGT
114154_36	Sa02	30.058	34.821	23.732	ACACTTGCCAACGCATTTTAGTGCAGTTTCTCTGA[T/A]
123649_20	Sa02	30.058	34.821	23.732	CTGGCTCAACCTGCAAGTT[C/T]CTGCTCAGTACATGGG
127439_29	Sa02	30.058	34.821	23.732	GGGCCTCGTGGTGCATTCAGGTGCACTA[C/A]ACTCAGA
130929_36	Sa02	30.058	34.821	23.732	ATGTGACTGTGTGCAGTAAAGTGCTCTTTCACTTA[A/T]
16689_30	Sa02	30.058	34.821	23.732	ATGAAAGTGTTGGCAGAGGAATGCAGTTG[C/T]GCTCCA
35064_32	Sa02	30.058	34.821	23.732	GAAGTTGCTTTAGCACTACTGTGCTAGCGGC[G/A]TAAA
43445_18	Sa02	30.058	34.821	23.732	TTGTTCATATATGCAAC[C/G]CGGTGCGCCTGCACAAAC
47636_17	Sa02	30.058	34.821	23.732	AGATCTACAGTGGCAG[T/A]TTGATGCTGAGGACACACA
55944_8	Sa02	30.058	34.821	23.732	TCCGTAA[C/A]GCCAGCACACACTTGCTCAGATGCACAC
57881_32	Sa02	30.058	34.821	23.732	CTCACATCCAGTGCACTGCAATGCTCCAGGC[A/C]CCCC
66698_4	Sa02	30.058	34.821	23.732	TGA[C/A]GCGAGCGAGCACAGGTCTGCATCGTCTCACAC
68556_28	Sa02	30.058	34.821	23.732	GTAGAGGCGAGTGCAGGAGGCTGCCGT[C/T]AAATCGCC
74528_36	Sa02	30.058	34.821	23.732	CCCAGCGTGACAGCAATCTGATGCATGGAGCAGAA[C/T]
8346_5	Sa02	30.058	34.821	23.732	GTTA[T/C]TGCATCTGCATCACGCTGCATGAGTCAGGCA
87915_1	Sa02	30.058	34.821	23.732	[A/T]AACAAGAAGGTGCAGAGGTTTGCTAGGGTGTGACG
91733_16	Sa02	30.058	34.821	23.732	ATGCCGAGTCCAGCA[T/G]GCCGCTGCACGACCGCAGGC
92287_34	Sa02	30.058	34.821	23.732	GATGTACAAGCTGCACTTGAATGCACCATCATG[C/T]CT
92921_20	Sa02	30.058	34.821	23.732	CTCAAACCTGCTGCATAAC[A/C]CTGCTAACTTTTACAG
103960_10	Sa02	30.059	34.821	23.733	CTTCAGCTG[C/T]TAGCAGAATGCTGCTGCTTTACTGTG
61909_20	Sa02	30.062	34.821	23.735	GCTGCTGAGTCTGCACTGT[G/T]CTGCGGCTGCCTGCCA
53996_16	Sa02	31.207	34.821	26.066	CGTGAAGAAAAAGCA[C/A]ATTTCTGCTCCCCAACGTGA
42406_12	Sa02	31.519	34.821	26.667	AAGGCAGGCAT[C/T]GCAGTTTATTGCGTTGTTGTTGAA
132364_12	Sa02	31.521	34.821	26.672	TAGACCTAGAA[A/T]GCACAAATATGCTCTTAAGCCCTG
91913_2	Sa02	31.524	34.821	26.676	G[T/C]GAGAGCTCCTGCAGTTGACTGCTGAGTTCTGGAG
10199_6	Sa02	31.572	34.958	26.677	GAAAC[C/A]TTCAGTGCAGGGCTTTGCAATGAGCTGTCA
18175_9	Sa02	31.607	35.085	26.677	TCTGTCCA[A/G]AAAGCACAGTGCTGCAGAAACACTGTA
6837_7	Sa02	31.607	35.085	26.677	AAGCCG[C/T]TTCAAGCAGGTCTGTGCTAAAAGGTCAGG
80361_18	Sa02	31.635	35.21	26.677	CAGAAAGAGACAGCAAC[G/A]CCATGCAGTCAAAAACAC
8110_32	Sa02	31.666	35.329	26.677	GCTGTTGCAACTGCACAGGCCTGCAACAAGC[C/T]CATC
27663_35	Sa02	31.667	35.329	26.677	GAGGCCATGTACGCAGATAGCTGCTACAGTCAGG[T/A]T
49701_16	Sa02	31.79	35.329	26.722	TAGAGAAGATGAGCA[C/T]TTTCCTGCCACACACCTTCT
159995_2	Sa02	31.96	35.427	26.76	C[C/T]GCAGATGAGCGCAGCGTTCTGCAGACAGTTTTGC
73146_11	Sa02	31.962	35.427	26.858	GGAGTTTTGG[G/T]CGCACCATGGTGCTGCCTCATTTCG
77234_4	Sa02	31.964	35.427	26.952	GCA[G/A]TCCTATTTGCAGCTTTATGCACAGTCACTCGC
100263_31	Sa02	31.965	35.458	26.988	AAACACACTGAGGCAGCTGTATGCTGCAAA[A/T]AGTCT
121118_32	Sa02	31.965	35.427	26.988	GGTTGAAGAGACGCATCAAACTGCTAGTCAA[G/A]GCTT
121313_4	Sa02	31.965	35.491	26.988	TAG[C/T]GAACATCTGCAGGAAGTTGCAGATGGCTGGCT
123959_4	Sa02	31.965	35.503	26.988	GAC[C/A]GAGGGGGAGCATAGGGCTGCAGCACTGGACTG
12648_1	Sa02	31.965	35.477	26.988	[C/T]GGATCCAGCTGGCAGCTGTTTGCAGCATAAAAAGC
139728_6	Sa02	31.965	35.503	26.988	GAGCT[G/A]CAAACGGCACAGAGATGCTCAATAATTCAC
14610_7	Sa02	31.965	35.503	26.988	TTCTGC[C/A]ACTCAGCACAGTCTTGCAGGCTCTGGGCC
14973_9	Sa02	31.965	35.503	26.988	AAGTGTCC[T/A]TGAGCAAGAGATTGCCGCTTTACCCTG
22023_21	Sa02	31.965	35.427	26.974	GAGATTGGACGAGCAAAGAA[C/T]TGCCTGAGTCCGGAG
25415_11	Sa02	31.965	35.503	26.988	ACACACACAC[C/T]GGCAGTCATGTGCATGGCAGATGAC
28600_31	Sa02	31.965	35.503	26.988	TTGATGTTGTTGGCAGAGACATGCAACATG[G/A]AATTG
29420_6	Sa02	31.965	35.427	26.988	AATTA[A/G]AGTGGCGCAACAAGATGCTCGCGCCATCCT
30519_1	Sa02	31.965	35.503	26.988	[C/A]CGGGGCCCCTGGCACAGGGATGCCGGTGCCCCCTA
33807_6	Sa02	31.965	35.503	26.988	CGATG[G/A]AAATCAGCAGCCATCTGCCTACCTGGAAAT
34346_6	Sa02	31.965	35.427	26.974	AGAAC[A/C]CGGTGTGCAGGTACATGCACAGGGACATGC
36242_8	Sa02	31.965	35.503	26.988	ACATGGG[G/A]CTGTGCATGAGTTTGCACAAACACACGC
6601_12	Sa02	31.965	35.503	26.988	CAGCCAGGTAA[T/C]GCAAACACCTGCTGCGGGTCGCCA
66379_10	Sa02	31.965	35.503	26.988	GTGAGTCAT[A/G]CCGCATGCTTGTGCCATGCTAACTTC
67234_25	Sa02	31.965	35.427	26.988	CAGATATCATTTGCAGGTTCATGC[G/A]CCCACGCTGTC
69655_28	Sa02	31.965	35.503	26.988	AAAGACATGCAAGCAGTGATGTGCAGT[C/G]GCCCCCCC
69752_21	Sa02	31.965	35.503	26.988	CGGTCCGCATTAGCATCTGT[C/T]TGCAGGACTGAGCAG
69908_25	Sa02	31.965	35.427	26.988	TGGTAAGCCCATGCAGTAGCCTGC[C/T]CTGCAGCCATC
7017_3	Sa02	31.965	35.503	26.988	GA[G/A]GCTGATTATGCATATTGATGCAGCAGGCTCAGC
7210_35	Sa02	31.965	35.503	26.988	ACAAAGGAATCGGCACGTGTGTGCTAAAAAAATC[C/A]A
74769_2	Sa02	31.965	35.427	26.988	T[T/C]TGATAGCTCCGCATTGGCTTGCTATGCACTGGCT
78161_25	Sa02	31.965	35.427	26.988	TTGCTCCGGCGGGCAGTCAGATGC[T/A]CGTGGGTGGAA
78628_26	Sa02	31.965	35.503	26.988	AGAGCATGTTTAGCAGGGGGTTGCA[G/T]AGACAGTTCT
84411_35	Sa02	31.965	35.427	26.988	GTATTCAAGCGTGCATATGTGTGCGTCTGTGTGT[T/G]T
85613_29	Sa02	31.965	35.427	26.974	TGATGACTGTTGGCACCAACCTGCCATT[T/G]GGAGACT
85905_4	Sa02	31.965	35.503	26.988	ACC[C/G]GAACCCATGCAGGACTCTGCTTTGAACAGTTT
88554_9	Sa02	31.965	35.503	26.988	GGACACAG[C/T]GTTGCAGCTCTGTGCTGGTAAGCTGTT
92008_10	Sa02	31.965	35.427	26.974	GGGGATCCT[G/T]CAGCAAGTCTCTGCACCCTCCTCTGT
926_31	Sa02	31.965	35.427	26.974	AAGCAAACAACAGCACGTGAATGCGAGTTT[A/G]GACGA
92670_33	Sa02	31.965	35.503	26.988	GCATGTTGGCATGCAAACATTTGCTGATCATC[C/A]CAA
94798_26	Sa02	31.965	35.427	26.974	TTTGCCTCATGAGCAAACATCTGCC[G/A]GATAAATTAA
95888_32	Sa02	31.965	35.503	26.988	TATATAAAGGCAGCAGACTTTTGCAGTACCC[A/T]GCAG
94713_1	Sa02	31.966	35.582	26.988	[G/T]CACACTGAGATGCAGTGTTTTGCGATTATTGTCTC
105292_11	Sa02	31.967	35.657	26.992	CTGCAGATGA[G/A]TGCACTGTCATGCTAACAGCATCCA
106292_10	Sa02	31.967	35.657	26.988	GTGAGTACG[C/G]CTGCATGTTAATGCAAACTAGGGATA
1145_16	Sa02	31.967	35.657	26.988	CCCTGCAGAGCTGCA[A/G]GCACATGCAGCTGAACAGCC
25293_34	Sa02	31.967	35.657	26.988	CTGTTAACGTTAGCATGTCAGTGCCCCAGTATT[A/G]CT
27237_16	Sa02	31.967	35.657	26.988	TCATGCTGCCAGGCA[G/T]ACTGCTGCAGAAAGTTCAGT
29151_27	Sa02	31.967	35.657	26.988	GTGCGCTCGCACGCATGCAAATGCGT[A/G]GACACGAGG
2972_1	Sa02	31.967	35.657	26.988	[C/A]GATGATTTGAAGCAGAACGCTGCGGAGACAGTAGA
61124_4	Sa02	31.967	35.657	26.988	CAC[A/G]CTCCTCCAGCAGCTTCCTGCTGTGGGGAAGCC
83651_25	Sa02	31.967	35.657	26.988	ATGTGAGTGTGAGCAACAACATGC[G/A]ACGCGCTTAAA
96683_18	Sa02	31.968	35.657	27.091	TCTCCTGTAGGTGCAGT[T/C]ACCTGCTCCCTAAGGGCA
54297_4	Sa02	31.969	35.657	27.19	ATG[T/C]GGACGAGGGCACGGATGTGCGTGTCAGACTCG
62608_12	Sa02	31.969	35.657	27.189	TTCAGTGAAAA[G/A]GCAAGCAGCTGCTACATTCTGATT
6506_26	Sa02	31.969	35.657	27.189	CTATCAGCTGCTGCACCTTCATGCG[T/C]TGCTAAATAA
120458_31	Sa02	32.149	35.703	27.399	GAGCTGGAAGCAGCAAATGTCTGCCACTTT[T/A]GCATG
53035_33	Sa02	32.181	35.777	27.423	GCCTACCTAAAAGCAAGCGGTTGCAGGAGCTT[G/T]CCC
9702_25	Sa02	32.242	35.854	27.473	ACCAACTGTTTGGCAGCTTCTTGC[C/T]GGCCAGCCTGT
108076_2	Sa02	32.249	35.907	27.474	G[C/T]ACATGCTTGTGCACATCTGTGCAACTATATCGGG
73465_31	Sa02	32.25	35.907	27.477	ATCTCCGGCGGAGCAGCTGACTGCAGCAGC[G/C]AGTGA
154060_8	Sa02	32.251	35.907	27.481	GATTAGC[G/A]TGGTGCAACAACTTGCCATAGTAATACG
87026_1	Sa02	32.251	35.907	27.479	[A/C]ATTTGTACCTGGCATTATCATGCATCCCAGGTGAT
11125_3	Sa02	32.252	35.907	27.482	GT[A/C]AAATTGTGTGCATGTGCATGCGCACGTGCGTGT
62606_3	Sa02	32.255	35.907	27.486	GT[C/A]CGACAATGGGCACCCGGGTGCTGTAAAGGAGTT
27749_27	Sa02	32.529	35.907	27.994	TCTAAAGGGATTGCAGATGGATGCAG[A/C]GATGCAGCC
1170_19	Sa02	32.818	35.907	28.518	GTGGGAAAATCTGCAATG[C/T]AATGCAAACGCTTCAGC
87321_10	Sa02	33.093	35.907	28.972	CCAAAATGA[G/C]CTGCAACACTGTGCTGTTACCAACAG
95477_30	Sa02	33.095	35.907	28.973	TTTCAAAACTTAGCACTACATTGCCCACA[A/G]TGCAAC
21337_35	Sa02	33.096	35.907	28.974	CTGTGTCAAGGTGCAAAGATCTGCACACACTTGT[A/G]C
24632_4	Sa02	33.096	35.907	28.974	CGC[A/G]GGGGGTGCGCACAATTTTGCATGCTCTGAGGT
26830_6	Sa02	33.096	35.907	28.974	ACACG[C/T]AGTCGTGCACACACATGCTGACATTCAAGT
46503_28	Sa02	33.096	35.907	28.974	AAGATAAAAAGAGCAAATGCGTGCTTG[C/T]CGATGCTA
9409_7	Sa02	33.096	35.907	28.974	TCGCTG[G/A]AAAATGCAGCAGGGTGCATTCATTGTGAA
3203_31	Sa02	33.103	35.907	28.984	TTTTAGTGGGGAGCATAAAGCTGCGGCATG[G/A]AGCTG
107290_32	Sa02	33.113	35.907	29.002	TTCATCACCACAGCAAAGTGCTGCTGTCACA[C/T]AACA
86290_7	Sa02	33.132	35.907	29.023	GCTCCA[C/T]CACCCGCAGCCGACTGCTACATGATAAAG
72454_17	Sa02	33.219	35.907	29.246	ATTTAGCTCAAAGCAC[C/T]GCTGTGCCAAAGTACAAAC
137270_11	Sa02	33.221	35.908	29.248	ACTGACCCTC[C/A]TGCACAGACCTGCCAAAAACACAGC
91980_4	Sa02	33.829	36.046	29.867	TCC[A/C]TCAGTCCAGCAACACAGTGCTCAACCTTTGCT
85599_35	Sa02	33.905	36.233	29.868	TCAAACATGTCTGCAGTCGTTTGCGCCCTGTACG[A/T]C
36582_25	Sa02	34.039	36.89	29.868	GACACAGGGACTGCAAGAGACTGC[A/G]GCACAATCTCA
45927_36	Sa02	34.21	37.063	29.868	GCGGAAAGTCATGCATCCACCTGCCCTTAGGGAGC[A/G]
9714_26	Sa02	34.212	37.092	29.868	GTCAGGGTGAGGGCAGGGGGCTGCG[A/G]GGGTGGAGAT
64533_25	Sa02	34.222	37.092	29.91	GCACGAAGGAGCGCATTTCACTGC[G/A]GACCAGGCAAA
60074_35	Sa02	34.379	37.1	30.291	GAACTCATTCACGCAGCAGAGTGCCCACTGTGTT[C/T]A
151913_36	Sa02	34.635	37.178	30.64	AATTAACTTTTCGCAACTGCATGCAAAAACTCTTC[G/A]
5644_33	Sa02	34.776	37.255	30.757	AAATGCTAGTGGGCACAGGCTTGCTATTTACT[C/T]CTT
131185_1	Sa02	34.777	37.255	30.759	[G/A]TTTCAGACCAGGCATACACATGCTTTTCTGGTTGA
181280_4	Sa02	34.777	37.255	30.759	CGT[G/A]CTATGTCTGCAAGAGTGTGCTGCTTTTTGGAG
24226_2	Sa02	34.777	37.255	30.759	T[T/C]GTTTTGACCCGCATCCGAGTGCAACTGCTCTGCT
4695_25	Sa02	34.777	37.255	30.759	TTGTTCCTACGGGCAGTGGGATGC[G/A]TGAGGTTTCCA
48358_7	Sa02	34.777	37.255	30.759	CTGCTG[C/T]GTGAAGCACTGCACTGCTTCCTGACAAAA
111735_35	Sa02	34.778	37.255	30.779	CATGCTCGCCTTGCAGTTACTTGCATTCATATCC[G/T]A
127019_1	Sa02	34.778	37.255	30.779	[C/G]AAGGAAAAGCAGCAGATCCTTGCATTGGAGAAGCC
131058_28	Sa02	34.778	37.255	30.765	GACGTTTCAGGTGCATTAATATGCCAC[A/G]AGGACGAG
167007_11	Sa02	34.778	37.255	30.779	CTCAGACATT[G/T]GGCAGCAATGTGCACATTATTTCCA
34799_20	Sa02	34.778	37.255	30.779	CAGTCCAGAGCAGCACGCC[G/A]GTGCACTAATCATGCT
454_5	Sa02	34.778	37.255	30.779	CAAA[C/T]GAGAAAGGCAGTCTGCTGCATGGTTCTGTGC
49031_19	Sa02	34.778	37.255	30.772	GAAAGGTGTGTTGCATTT[G/A]GTTGCCTGTTGCTATTC
56820_32	Sa02	34.778	37.255	30.779	CAGGGAAGCAGAGCATTTAACTGCACCAGTG[T/A]ATTT
57273_21	Sa02	34.778	37.255	30.779	TCCAGAGACTTGGCATCAGT[T/G]TGCTGCGGGCGTCCA
70584_36	Sa02	34.778	37.255	30.779	ACACCTTAGAAAGCACACGTATGCATGATGCAACA[C/G]
92262_29	Sa02	34.778	37.255	30.779	TAGCATGATAGCGCAAACTTGTGCTTTC[A/T]GAGTTCT
96350_34	Sa02	34.778	37.255	30.779	TATATATTACCTGCAGCTCCCTGCTGGCTTATG[G/T]CC
99511_5	Sa02	34.798	37.255	30.822	CTAG[G/C]ATTAGCAGCAGCTAGTTGCCGTATCTTAACT
80813_18	Sa02	34.974	37.255	31.195	GTAGGACACCAGGCAGG[T/C]TCCTGCCGCCGCACGTAA
93983_16	Sa02	35.328	37.255	31.973	GTTATTGTAGGAGCA[T/A]AGGCATGCTCCCATCTCTAA
16030_21	Sa02	35.69	37.255	32.784	GGGGATAAAACTGCAGTGAA[C/A]TGCAGGGGATCGATG
102186_9	Sa02	36.01	37.255	33.339	TGTGTCAT[C/T]GCAGCAGCATATTGCTTATGCCTGTCT
132939_3	Sa02	36.01	37.255	33.337	AA[T/A]GACTTGGGGGCATTTAGATGCAATATGTCCAAT
135752_27	Sa02	36.01	37.255	33.337	GGTTTTAACACGGCAGCAGACTGCAA[A/G]GAATGAACT
139224_7	Sa02	36.01	37.255	33.337	GTGCTC[T/C]TGGCAGCACTGTCATGCTTACGGGGGCAA
4597_9	Sa02	36.01	37.255	33.337	GTTCCTCC[G/A]CCTGCAAAATCCTGCCAATCACTGAGT
48431_28	Sa02	36.01	37.255	33.342	CCATAGAGCCGGGCAGAGGCATGCTGG[G/A]GGAAGTCT
52733_30	Sa02	36.01	37.255	33.337	TTCCAGGCGGGAGCACACACATGCACATA[C/G]TCATTG
54942_27	Sa02	36.01	37.255	33.337	ATGTGGTCAGTGGCATGCACATGCTT[G/T]TGGAATTAC
62998_32	Sa02	36.01	37.255	33.337	GACTGACTCATTGCACAGGGCTGCTGCCCTT[A/G]CACT
74871_4	Sa02	36.01	37.255	33.342	GAT[T/A]CGGTGATAGCATGAGAGTGCCATGGGTGGCGG
75954_30	Sa02	36.01	37.255	33.337	TACTGAGCATATGCAGAACCCTGCCACTC[G/T]GAAAGC
6719_12	Sa02	36.013	37.255	33.344	TTCGTAGGTGC[T/C]GCACTCCACTGCCGCCGCCCGCCA
31311_33	Sa02	36.016	37.255	33.345	AATCGCTCACATGCACTGACATGCTCTCACAC[T/G]GCC
32301_32	Sa02	36.016	37.255	33.345	GGTGGTGCACATGCACTGTACTGCTGCTGGG[G/A]CTGC
81680_2	Sa02	36.016	37.255	33.345	C[T/A]TGGCCCGAATGCATTAAAATGCAGACTGTGTTGA
61275_26	Sa02	36.02	37.255	33.366	CCTCCCAGGGATGCATGATTGTGCC[C/T]GATTAGTTGA
134925_18	Sa02	36.022	37.255	33.376	TAACAGTGATGTGCACC[A/G]TTTTGCTGCAAAAGGAGT
155839_6	Sa02	36.024	37.255	33.385	GGTGG[C/T]GTACTGGCAGTATGATGCTTACAGGCCAGC
117055_26	Sa02	36.026	37.255	33.394	GGCTCAACAGCTGCAGAGAGCTGCC[T/G]GCTGCAGTTC
11879_1	Sa02	36.026	37.255	33.394	[C/T]GACGTGGAAATGCAAATCCCTGCCGCTCCAGGCTG
144709_9	Sa02	36.026	37.255	33.397	GAGCGGCC[C/T]GCCGCACTTGCATGCGCTGCTGTTGCC
156208_3	Sa02	36.026	37.255	33.394	AT[T/G]AGGCATGTTGCAAATTTCTGCATTCCAGTCAGT
35341_6	Sa02	36.026	37.255	33.394	TGTTG[A/T]TGTTGAGCATTTCCCTGCCGGTCCAGAGGA
53065_27	Sa02	36.026	37.255	33.394	TGCTTAGTGGTAGCATCAGTGTGCCT[A/G]CAACACTCA
5692_6	Sa02	36.026	37.255	33.393	TGATA[C/T]GGCGATGCATTACTTTGCCCTCCTGACAAC
102384_17	Sa02	36.027	37.255	33.402	GCATGTCGACATGCAA[C/T]TTAATGCAAGGTGTGAACC
49191_7	Sa02	36.027	37.255	33.4	TGACTC[T/A]GGGAAGCACACACCTGCTCCCACAAACAC
75227_5	Sa02	36.03	37.255	33.406	TGTC[C/T]GCGCTGCGCACACGTCTGCCCTTGACAAGAT
117505_9	Sa02	36.032	37.255	33.41	CAGGGCCT[T/G]GAGGCAGGTTTATGCAGCCATGTTTAG
18820_10	Sa02	36.034	37.255	33.414	TGTGTGTGT[G/T]TGGCATCTCATTGCCTTGCACAGTTT
23822_4	Sa02	36.048	37.255	33.424	TAT[G/A]AATCATCAGCAGCGCACTGCATTTTGCACAAG
73296_28	Sa02	36.079	37.386	33.435	CTAGAACAATAGGCACAGCATTGCCAC[A/G]AGAACAAT
112190_29	Sa02	36.481	37.499	34.071	TCTCCACACGCAGCAGCAATGTGCAGCC[G/A]CACGATA
119994_12	Sa02	36.919	37.623	34.76	GCAGCCCCATA[C/T]GCAACTAACTGCGATGCACTGTAT
53958_7	Sa02	37.043	37.723	34.861	ATTGAT[C/T]CTTCTGCACGTAAGTGCTGTTGGTTCAGT
106562_8	Sa02	37.047	37.723	34.871	CAGTGAA[A/C]ATCTGCACATTTCTGCAACGCATGTGCA
72227_4	Sa02	37.051	37.723	34.887	AAG[C/T]ATGAGTTTGCATTATCATGCTAGCGCTAGCCT
78266_30	Sa02	37.053	37.723	34.903	ACACCCCCGAGAGCAGCTTTGTGCCGGGC[G/C]TGTGCA
17077_20	Sa02	37.058	37.723	34.935	CCCTCTTGGGTGGCAAATA[C/G]GTGCGGTAAAGTGCCC
31581_25	Sa02	37.058	37.723	34.935	TGGGGATTTTCGGCACGGCCATGC[T/G]GCTCTTCCCTG
53023_10	Sa02	37.058	37.723	34.934	TTTTCATTG[A/G]TCGCACTGGTGTGCCCAAGATGTAGA
53432_11	Sa02	37.058	37.723	34.935	GCGAGGAAAA[C/G]TGCATTAAGATGCTTGGGTCGTAAA
72825_17	Sa02	37.058	37.723	34.934	GGTCCTGGCGAGGCAT[G/A]ACAATGCCTCAGATCGTTT
9293_2	Sa02	37.058	37.723	34.935	A[C/T]TGTTGAAACAGCACACACATGCTAGGTGTGGGTA
27594_26	Sa02	37.068	37.723	34.936	TCCCAGGCACACGCATGGATGTGCA[C/A]ACAGCCCTTT
85923_8	Sa02	37.078	37.723	34.936	AAACCCT[A/G]ATATGCATCTGTCTGCTAATCACCACAA
45628_2	Sa02	37.366	37.723	34.975	C[A/G]TGTGCAGTGGGCAAAGTTTTGCATCTTGTCCAAG
106915_29	Sa02	37.522	37.723	35.854	ATGAACACATGGGCAATAAAGTGCAATG[A/G]GCTGTCA
110778_18	Sa02	37.522	37.723	35.854	GTTTCAAAAATAGCATA[C/G]GGGTGCCCCCGCACTCCA
132120_29	Sa02	37.522	37.723	35.854	CCTCTTTGGCATGCAGTTCAGTGCTGTA[A/C]GCAGTAG
14460_34	Sa02	37.522	37.723	35.854	CTAACTGTATTTGCACCAGGTTGCCACCTCCTC[T/G]CC
144773_2	Sa02	37.522	37.723	35.854	T[A/G]TTTTGGTCTAGCATGCTGGTGCTAAACTGTGACC
32004_4	Sa02	37.522	37.723	35.854	ATA[A/T]GACCACTGGCAAATGAATGCGTTTGCAGAGGC
35198_31	Sa02	37.522	37.723	35.854	GAGCCAAAACATGCATTAAAGTGCCCTCTA[G/A]GGAGC
3621_9	Sa02	37.522	37.723	35.854	TCTCATTA[C/T]GATGCACTGTTCTGCTGGGAAACCTTG
44108_27	Sa02	37.522	37.723	35.854	TACATTTGCAATGCAGGCATTTGCTT[A/G]GGGTGGGCT
44466_5	Sa02	37.522	37.723	35.854	TGCC[A/G]GCGGCAGGCAGCTCGCTGCTGAACCCGATAC
62648_11	Sa02	37.522	37.723	35.854	GTGCCTGCTC[A/C]GGCATCTAAGTGCTGACCAATCAGA
776_32	Sa02	37.522	37.723	35.854	AAGGACATTCTCGCACTGACTTGCTGCATTT[C/T]CAGA
77885_6	Sa02	37.522	37.723	35.854	TCCCT[G/T]GGAGTTGCAGGTGTCTGCTGTTTGCACCGA
79118_27	Sa02	37.522	37.723	35.854	TGGTTTGCTGAGGCAGAGGGCTGCAA[A/T]GACAATGCA
85682_25	Sa02	37.522	37.723	35.854	GCACTTAATAGGGCACGCACCTGC[G/A]CCAAGGTCCAA
86878_31	Sa02	37.522	37.723	35.854	AAGTTGGGTTTTGCAGTCCTTTGCCATGCA[G/A]CATGT
91535_35	Sa02	37.522	37.723	35.854	CTCGGGATGGCTGCAGGAGCATGCCATTCAACGC[G/A]A
92472_6	Sa02	37.522	37.723	35.854	ATTGG[T/A]TGAAGAGCAAGTGTGTGCATGTGTTTTTCG
95118_17	Sa02	37.522	37.723	35.854	AGAGCGAAAGACGCAG[T/A]TTTTTGCCAGTTAAGGTCT
95960_12	Sa02	37.522	37.723	35.854	TTATTCTACCA[A/T]GCAAAAGGATGCTCAGTCGGTTGC
960_7	Sa02	37.522	37.723	35.854	CTAAAC[A/T]CAAGTGCACGCTCGTGCGCACTGCATGCA
13397_19	Sa02	37.523	37.723	35.855	CTGGCTCCTCCAGCAGTT[G/T]TCTGCCGGTTAATGCTA
137554_12	Sa02	37.523	37.723	35.855	TGATGTATTTT[G/T]GCACAGAGGTGCTGTCTGTCCAAA
46197_25	Sa02	37.523	37.723	35.855	GGTGACTGCCTGGCATGTCTGTGC[C/A]TAAAAACACCC
5561_9	Sa02	37.523	37.723	35.855	AGGTTCTG[G/T]GCGGCAGCCTTTTGCTAAAGGGACCGG
128766_11	Sa02	37.535	37.723	35.874	GATTGAGGCT[A/C]AGCAAGGTGATGCTAACACCTGGGA
88357_7	Sa02	37.546	37.723	35.893	AATAGG[A/C]AAGCAGCAACAGAGTGCCTGAGTGACAAG
64744_6	Sa02	37.583	37.723	35.956	CAAAC[G/A]CTGCCTGCAACAGACTGCCTTCCCTTTTTT
26251_16	Sa02	37.624	37.723	36.024	TTGTCAATCTGAGCA[G/A]GGCAGTGCATCCCAGAGGGC
103882_34	Sa02	38.055	37.723	36.761	TTCTCAGAGTTAGCACGAGTCTGCAGAAATTAG[T/G]CT
148995_3	Sa02	38.622	37.723	38.07	CA[G/C]TCAAAGTTAGCAGCTAGCTGCAAACGTAGTGGA
30673_35	Sa02	39.117	37.723	39.23	CCGGGGGGACCAGCATTCTGATGCCGCCGTTGTT[T/G]G
143672_7	Sa02	39.118	37.723	39.235	GTTAAA[C/T]CAGCTGCACAGAGCTGCATTTTGAGTTCT
103013_26	Sa02	39.12	37.723	39.237	CAGGGGACAAAGGCATGTACATGCC[A/G]AATTGGTGCC
109107_3	Sa02	39.12	37.723	39.237	TC[A/C]GGCTTGAGTGCATGTGCGTGCATGCCTCTATTG
111257_21	Sa02	39.12	37.723	39.237	GGTAGTGCCTTGGCAGCCAA[A/G]TGCTTACAGTGACTC
120456_31	Sa02	39.12	37.723	39.237	GGGTCTTTTTTTGCAGCGTATTGCACAATT[T/A]CTGTT
123901_21	Sa02	39.12	37.723	39.237	ATGATGTTTCAGGCACAGAA[T/G]TGCGCAACTGAATGA
12418_28	Sa02	39.12	37.723	39.237	CATCAGTCCTGTGCAGTGCAGTGCATT[T/C]GGTCCCTC
124775_6	Sa02	39.12	37.723	39.237	ACTAG[T/G]GTGTGTGCAAAGAAATGCTCTGTTGGCACA
133444_35	Sa02	39.12	37.723	39.237	CCAGTCCTGTGAGCATAATGATGCATTTCTGACG[G/T]A
14467_27	Sa02	39.12	37.723	39.237	ACCGCTCGTCGGGCAGATGGTTGCCT[C/T]GTGCTGTGC
145824_18	Sa02	39.12	37.723	39.237	ACTATCAGGTTTGCATG[A/G]ACCTGCAAAAAACAACAA
28851_21	Sa02	39.12	37.723	39.237	CAAGACATGCAGGCACAACC[G/C]TGCGACCCGATGTAA
28932_18	Sa02	39.12	37.723	39.237	GCAAAGGTGAATGCAAA[C/A]TTCTGCAGGTGTGTTTTT
30486_4	Sa02	39.12	37.723	39.237	TGC[A/T]GCCCCGGGGCATTTGATTGCCCTGTCTTGCCT
3261_3	Sa02	39.12	37.723	39.237	CT[C/T]CACTGGGCTGCACTCAACTGCACTCTGCCTCCT
33936_32	Sa02	39.12	37.723	39.237	ACAATCACCACAGCACCTGTCTGCACTATGC[T/C]GCCT
38230_31	Sa02	39.12	37.723	39.237	TTGTGTAATTTAGCAGCGTTTTGCCAGAAC[G/A]GAAGC
38752_12	Sa02	39.12	37.723	39.237	CAACTAAAACA[G/C]GCACAGCTGTGCACCAGTGCCCTA
43044_21	Sa02	39.12	37.723	39.237	TTAATGCAGGACGCAGCCAA[A/G]TGCGCCAAATTAACA
4423_25	Sa02	39.12	37.723	39.237	GCATGCCAAACTGCACCGTTGTGC[A/T]CGCTGAAAGGC
44610_28	Sa02	39.12	37.723	39.237	AATCATCCTTATGCATTAGTTTGCCTG[C/T]GCTGAGGT
47162_36	Sa02	39.12	37.723	39.237	TCCCATGATGCTGCAAACTGCTGCCTTCTCTCTTT[A/T]
4957_35	Sa02	39.12	37.723	39.237	TTGAGAGGGCGTGCACGAGCATGCATGCGATAAC[G/C]T
52853_20	Sa02	39.12	37.723	39.237	CCCCCCCCTTGTGCACATC[A/G]CTGCATCCAGGTAAGG
5381_19	Sa02	39.12	37.723	39.237	ACAACAGTCTCTGCACTC[G/A]GTTGCTCCCTGCATAGC
62633_8	Sa02	39.12	37.723	39.237	ACTATCT[C/G]GGAGGCATGCACATGCACGCAACAGTAC
67415_5	Sa02	39.12	37.723	39.237	CCCC[C/G]GCGACAGGCACACACATGCTGTCTTTGGCAC
71742_7	Sa02	39.12	37.723	39.237	GAAGAA[A/C]TGAAGGCACCTAATTGCAGAGACATGCTG
79719_28	Sa02	39.12	37.723	39.237	GATGGTCATCCAGCATAGAACTGCCAG[T/A]CGGTCCCT
854_16	Sa02	39.12	37.723	39.237	GGCCTACGCTGTGCA[C/T]GGAGATGCAGCGACACGGGG
90206_17	Sa02	39.12	37.723	39.237	TGCAGACTGGCTGCAC[G/A]CAGATGCACTAAAGATGTT
91087_21	Sa02	39.12	37.723	39.237	TTTGGGGCTGGTGCATTATC[A/G]TGCCCGTGCTGGCAA
9978_9	Sa02	39.12	37.723	39.237	GATCCAGT[C/T]GAAGCAGCCGGATGCTGATGGACTCTG
99724_30	Sa02	39.266	37.723	39.537	CATGTTGTACAGGCAATGTTTTGCTCTCA[T/C]TGGCCC
92936_11	Sa02	39.314	37.723	39.537	AAACAGTGTG[T/G]GGCAAAGCACTGCGCCAAACATCTG
29380_5	Sa02	39.406	37.723	39.737	AGAC[C/T]TTCCCTCGCAGTTTAATGCTCCGTTCAGAGA
129024_26	Sa02	40.047	37.723	41.095	ATTCATCAATCTGCAAGTCTGTGCG[G/A]TTTCACAATC
43936_17	Sa02	40.369	37.723	41.738	CAAAGTCAACCCGCAT[A/G]AGGCTGCTGGCCCAGACAA
86780_4	Sa02	40.69	37.723	42.24	GAC[A/G]AGAACATGGCATACTTTTGCAGACATGTCTTG
23491_16	Sa02	40.98	37.723	42.776	TCAGGGTTTGTGGCA[C/T]AAAAATGCTGCAGCTCCTCC
147842_3	Sa02	41.337	37.723	43.545	CC[G/A]TGCAACTTTGCATACGGCTGCTTATTTACTAAA
145124_2	Sa02	41.853	37.723	44.786	G[A/T]TTTAGTTGGTGCATGCATATGCGTTAATGGCTGG
36505_3	Sa02	42.197	37.723	45.548	GT[C/A]AATTAGTATGCAAATTCATGCGGGTGCCTCCCT
40152_11	Sa02	42.299	37.723	45.766	CACACACACA[C/T]AGCAGATATCTGCGTCATCCACAGA
125432_26	Sa02	42.344	37.723	45.866	ACCAGCAGCACAGCAACTAACTGCA[C/T]ACTTGGGAAA
126656_8	Sa02	42.344	37.723	45.866	CCACAAA[T/C]GAATGCATTGAGCTGCTCACGTCTGTTA
82900_30	Sa02	42.357	37.723	45.901	TCCATACCGCAAGCATTCCACTGCGTGCG[C/T]CAGTGT
151971_11	Sa02	42.371	37.723	45.934	AAAGACATCT[T/A]TGCATTGGGTTGCAGAGATCTCTAC
98364_20	Sa02	42.673	37.723	46.526	TCATACCTTGTGGCAGCTC[G/A]GTGCACCCCGATCCTC
9753_34	Sa02	42.825	37.723	46.861	TGGCCTGTGCGAGCACGAGCGTGCTCCCGCAGA[G/A]GC
72692_35	Sa02	43.437	37.723	48.163	CATGTCCAGTTGGCACTGCTGTGCCATGTCATGT[C/T]C
36885_33	Sa02	43.993	37.723	49.301	ACTTAGCAGAACGCATACGTCTGCCAAGGCCA[C/G]AAA
67667_17	Sa02	44.688	37.723	50.74	TCAAGATGGAAAGCAG[T/G]GGTTTGCTGCCATTTCATC
82110_19	Sa02	45.857	37.723	52.936	CTTAAATCCGCTGCAGGC[G/A]GGTGCGAGAGGACGGAG
67160_7	Sa02	45.863	37.723	52.941	CATGTT[G/C]TGCTTGCATAGAGATGCACATCTGAGTGG
69608_8	Sa02	45.863	37.723	52.941	CTTTGCA[G/A]TCGAGCATTCGAATGCCAACATTTTAAT
110943_5	Sa02	45.864	37.723	52.942	ATGA[A/G]TGAATTGGCAATTGTCTGCCAACACTATAGG
12041_35	Sa02	45.864	37.86	52.942	GTGACTTAAAAAGCACTCCAATGCTGCTCATTTG[C/T]T
142253_30	Sa02	45.864	37.956	52.942	ACACACAAACACGCATACACATGCTACCA[G/A]TCAACC
24112_32	Sa02	45.864	37.723	52.942	GAGGCTCCGCGAGCAGGGATATGCAAAGCAG[G/A]TATC
31289_31	Sa02	45.864	37.767	52.942	GCAGCAGGATGAGCAGAGCGGTGCAGGAGA[C/T]ACCAC
35605_16	Sa02	45.864	37.91	52.942	CAGACGACACCTGCA[C/A]AACGCTGCCAAAGAAGTGCC
45419_26	Sa02	45.864	37.723	52.942	GAGCTGCGGCCTGCAGTCCAGTGCT[A/T]ATAACTTGAC
456_36	Sa02	45.864	37.812	52.942	GTCCACTCTGGTGCACATCGATGCTGAACACGTTC[T/C]
41880_34	Sa02	45.866	37.956	52.944	TAAACAGTAAAAGCAAACTGCTGCGGTCTGGAC[C/G]GA
22223_19	Sa02	45.867	37.956	52.946	ACTCCGGCATTAGCAGTC[G/C]GATGCTGATTTAAAGTG
89786_36	Sa02	45.868	37.956	52.947	CAAAAACAGAATGCAATCATTTGCGAGCCGACTGC[G/A]
27482_28	Sa02	45.869	37.956	52.958	ACCGACAGTCATGCAAAGCATTGCGTC[C/T]ATGCTGAG
31549_9	Sa02	45.869	37.956	52.959	CAGCCATT[G/T]GGAGCAGCATCTTGCCAAAGGGTTACT
39838_30	Sa02	45.869	37.956	52.959	AACACACGTGCAGCATGTCCCTGCATGCT[G/A]ATGTGA
43345_7	Sa02	45.869	37.956	52.959	TTCTTC[G/T]GTGCAGCAGCCTGATGCAAAAAGAAACAA
53520_2	Sa02	45.869	37.956	52.959	G[T/C]TGATACCGCGGCAGCAAAGTGCTTTTCCTGAAAC
54022_17	Sa02	45.869	37.956	52.959	CCCCGCGTAACTGCAA[T/A]CATGTGCGAGCGCTCTGAT
59029_1	Sa02	45.869	37.956	52.959	[T/C]GATGGTGGGCTGCAGTGAGCTGCATGTGCGTTTGG
62292_6	Sa02	45.869	37.956	52.959	TTTGG[G/A]TTTGCAGCACTGTGTTGCTGTGAAACTCTT
82173_5	Sa02	45.869	37.956	52.958	AAGT[A/G]CCAGCTGGCACTCACCTGCTTTGCACGCTGA
82753_35	Sa02	45.869	37.956	52.958	AATTCCGTGGGAGCAAAAGTGTGCACAGAAAATT[C/A]A
60794_2	Sa02	45.884	37.956	52.985	C[T/G]CTGGAGAACGGCAAACTTGTGCAGAAACAGAGCT
8777_36	Sa02	46.134	37.956	53.456	AATTGCGGTGAAGCATCCAGCTGCAGCTTTAGAGG[A/T]
77067_11	Sa02	46.353	37.956	53.855	TGTTTTCACA[C/A]TGCACCAATTTGCGCTGGGGGTGGG
71859_30	Sa02	46.4	37.956	53.93	ATAAAGGGAGCTGCATGGTGGTGCCACTG[A/C]ATGAAC
83795_36	Sa02	46.4	37.956	53.93	GACCTTTTCCGTGCACATGCCTGCCTGCCTGCCTG[C/T]
64233_6	Sa02	46.401	37.956	53.932	GTGTG[T/C]GTGCGTGCATGTGTGTGCGCACAAGGTCCT
68571_32	Sa02	46.402	37.956	53.934	ATCTCCTCTGAAGCATTAAAGTGCCGTTTGG[A/G]CAAA
85242_28	Sa02	46.414	37.956	53.958	GACGTCTGCACTGCACATAGCTGCGCT[C/T]GTCACTGT
33200_5	Sa02	46.415	37.956	53.96	ATGT[T/C]GTGTGATGCAGACGCTTGCATCACATGAATG
34668_28	Sa02	46.415	37.956	53.96	CTTTATCACACCGCATTCATGTGCTCG[C/T]ATTGATAC
38172_16	Sa02	46.415	37.956	53.96	TACATTATCATTGCA[C/T]GGTACTGCAGCTGTGAGCAA
65546_9	Sa02	46.415	37.956	53.96	ACCTGCCC[T/A]TCAGCAATCTGATGCAGTGCTCCACTG
72071_30	Sa02	46.415	37.956	53.96	GTGTGACACGTTGCAGGTGTATGCCGACG[C/T]CTGTCA
81502_35	Sa02	46.415	37.956	53.96	CCATTAGGCTCGGCAGAAAAATGCAATACTCCCC[C/A]T
102736_31	Sa02	46.416	37.956	53.962	TGTAGCTGTGTTGCATCCCACTGCACTTCT[C/T]ACAAG
6498_30	Sa02	46.416	37.956	53.962	ACATCCGACAAGGCAGCCAACTGCAGTTC[G/A]AGTCAC
69901_2	Sa02	46.418	37.956	53.966	A[A/C]GCTGGAACCGGCAACTGTTTGCCGTTTTTCCCTG
3849_1	Sa02	46.42	37.956	53.969	[G/A]GAGGGGGATGGGCACGAATGTGCGCAAGTTTGTCC
75316_35	Sa02	46.489	37.956	54.101	GGAAAACTGGCGGCATGCCTGTGCTTGGCATCAC[G/A]A
120948_5	Sa02	46.556	37.956	54.233	ATTG[A/G]CGTATATGCACTTGTATGCTCTGACCCTTAG
139981_18	Sa02	46.556	37.956	54.233	GAGAGGCAATTAGCAGC[A/G]CTTTGCCCTCATATAGTG
17449_26	Sa02	46.556	37.956	54.233	TTTCGCATAGATGCACTTTCTTGCG[G/T]CAGCCCAGAT
22435_3	Sa02	46.556	37.956	54.233	AC[G/A]AGTGATGACGCAGTCGGCTGCAGCTACACAGAG
68180_2	Sa02	46.556	37.956	54.233	C[T/C]CATCTGGTCAGCACAACTCTGCCCCTCAGGAATG
75931_6	Sa02	46.556	37.956	54.233	GGCAC[C/T]GGGCTAGCAGGTCTCTGCTACATGAGGCCG
89863_5	Sa02	46.556	37.956	54.233	CAGA[A/G]GTTGGCTGCAGGCAGCTGCTTAGGAAAGACT
101618_27	Sa02	46.558	37.956	54.24	TTGGACTCGTCTGCAACAATATGCTG[G/C]AGAGCTGCA
16020_4	Sa02	46.654	37.956	54.548	TCC[T/A]GGCAGATTGCAGCGATCTGCACCATGCGGTCA
87316_35	Sa02	46.996	37.956	55.239	CAGCTCTTAAGTGCAAGGCTCTGCTGCTTTTCAT[T/A]A
120235_5	Sa02	47.518	37.956	56.193	GGGA[A/C]AATCCCTGCACGAAGTTGCAAAACTGTAAAC
18376_19	Sa02	47.655	37.956	56.433	GAAGTGGAGGGTGCAGGA[A/G]ACTGCAGAGGAGCCAGC
87017_2	Sa02	47.655	37.956	56.433	T[T/C]AAGAAGAATGGCATCAGTGTGCTGGACACGAGCC
42420_8	Sa02	47.658	37.956	56.437	GTACCTA[C/A]CTTGGCATGAAGGTGCGTTCTGTTTATC
65121_11	Sa02	47.658	37.956	56.437	TGACTGTTAA[A/T]AGCATCTCTTTGCCTGCTGGTGGTG
24454_34	Sa02	47.915	37.956	56.927	TCACATGGCTGCGCAACATCTTGCTTGCTGTGC[G/A]CA
47478_17	Sa02	47.949	37.956	56.987	ATGACCAGGGGAGCAG[C/T]ACTTTGCTATGTTAGCTAT
136188_2	Sa02	47.979	37.956	57.045	T[G/A]ATATAGACACGCAGCAGAGTGCAGAAATATGGGG
86753_32	Sa02	47.99	37.956	57.089	AGATGTGGTTTTGCAGAAACGTGCTCAGCTC[A/G]CTGT
166885_28	Sa02	47.996	37.956	57.152	TCAACAACCTGAGCATGTGGGTGCGCT[C/T]GGGCTCAG
42606_10	Sa02	47.996	37.956	57.153	CGAGCTAAT[G/T]CTGCAATCCACTGCCAGTCAGATTAT
67785_26	Sa02	48.092	37.956	57.327	TCTTCTTGGACCGCAAGACACTGCG[G/A]TTACATGAGA
102518_16	Sa02	48.21	37.956	57.593	TGGTGTTTTGCAGCA[C/T]AAATTTGCTGTCAGGGTAGG
105651_2	Sa02	48.21	37.956	57.593	C[C/A]GGAGCACGGGGCACTGCTTTGCGTCACGTCTGTT
107050_7	Sa02	48.21	37.956	57.593	AAGTCG[G/A]ATACGGCACATTAGTGCAGGTCGACTAGA
125008_26	Sa02	48.21	37.956	57.593	CTTTATCTGCCTGCAGTTCTTTGCC[A/G]TCACACTTTA
15089_33	Sa02	48.21	37.956	57.593	AAGACAAGGAAAGCATCAAAATGCCAAACAAC[G/A]ACC
151722_29	Sa02	48.21	37.956	57.593	GCTAACACCTGTGCAAACAGTTGCCCTC[A/C]TACAGAC
15609_21	Sa02	48.21	37.956	57.593	ACACTGGTGTGAGCATTACA[C/G]TGCGACAATCGAGAC
31598_20	Sa02	48.21	37.956	57.593	ATCTGCCGAGCAGCACACT[C/T]GTGCTGGATTTGGATG
33097_6	Sa02	48.21	37.956	57.593	GGGTG[A/G]GCATGTGCACACTTGTGCTCCGCTGCTTTA
33728_33	Sa02	48.21	37.956	57.593	ATATGGGGTGACGCAAGCCAGTGCAGGAATAC[T/C]ATA
38046_7	Sa02	48.21	37.956	57.593	AAAGCC[A/C]GACCTGCACGGCCCTGCTGTGTAAGAGCC
38431_27	Sa02	48.21	37.956	57.593	CTGCAAGGTCAGGCACCCACCTGCAT[T/C]AGTGAGTGG
62073_36	Sa02	48.21	37.956	57.593	CTTTTTAAACGTGCAACCTGCTGCATCTTTGACAA[C/A]
62547_1	Sa02	48.21	37.956	57.594	[C/T]CTCTGTCTGGAGCATCTCGCTGCTGAAGAGAAGAA
74322_3	Sa02	48.21	37.956	57.594	TG[T/A]GCTCTAGGTGCAGATTCATGCATGAGGCTGTAT
82449_35	Sa02	48.21	37.956	57.593	TTGCTGCACTTTGCATAGATTTGCATGTTTGGGG[A/G]A
83061_2	Sa02	48.21	37.956	57.593	G[G/A]GCGCACGTATGCATGTGCATGCAATATTAGGAAA
83291_35	Sa02	48.21	37.956	57.593	AAGACCGAGTCAGCAGCTTCCTGCATTGAAGCGC[T/C]T
29143_19	Sa02	48.224	37.956	57.595	TTCGTTTTTTCAGCATCA[C/T]GCTGCAAAACATCCCTG
38490_20	Sa02	48.239	37.956	57.596	GCTGCATGTCTTGCATCAA[C/G]CTGCACTATGTAGCTA
103323_8	Sa02	48.346	37.956	57.62	TGTGAAC[G/A]GCCAGCATGACTTTGCCGTACGAGCCTT
103532_4	Sa02	48.346	37.956	57.62	ACT[T/C]AGTAGAGTGCATACCTCTGCCACACAGGCAAA
112281_6	Sa02	48.346	37.956	57.62	TAGTG[C/G]TAACACGCAGTAAATTGCTGCATCAATAAT
127789_17	Sa02	48.346	37.956	57.62	CCACGGGAAACAGCAC[G/A]GCCCTGCAGAGACAGCAGC
138596_27	Sa02	48.346	37.956	57.62	GACTCAATGGGAGCAAACCCCTGCCA[C/T]CGCGCCACC
18739_12	Sa02	48.346	37.956	57.62	CGAACTGCACA[C/T]GCATCATTCTGCACACTGAACCTC
25154_10	Sa02	48.346	37.956	57.62	GAAAATGCT[C/G]GTGCACTGTCATGCACACAGCGGCAC
58150_20	Sa02	48.346	37.956	57.62	CTTGGCTGCTGTGCATTGG[A/T]ATGCTGCTTGCAGTTA
85521_18	Sa02	48.346	37.956	57.62	CAAACCTGCACTGCAAA[A/T]ATCTGCAGCTCTTCAGTT
12071_31	Sa02	48.422	37.956	57.835	GCTCCAACGATAGCAGCAGTGTGCAGCCTC[C/T]CAAAT
67835_35	Sa02	48.534	37.956	58.14	AAATCATTTCAGGCATAATAATGCCACTGCTGCC[G/A]C
111817_35	Sa02	48.535	37.956	58.14	AAAAGCAGAGGTGCAGCACACTGCGTGAGAAAAA[A/G]T
46966_30	Sa02	48.537	37.956	58.143	GCACAACAACACGCACATGTGTGCAAACA[C/G]TCCATC
17511_16	Sa02	48.552	37.956	58.236	GATCAGCAGGCAGCA[T/G]CTCTCTGCTCTCTACTGCGT
113289_18	Sa02	49.143	38.191	59.074	GATAGAAAGCGCGCAAA[C/T]ACTTGCAATCCCACGCAC
119287_30	Sa02	49.143	38.191	59.074	CTCGCACCGCTCGCACTGCTCTGCCCGGA[G/T]CCAAAC
119763_6	Sa02	49.143	38.191	59.074	CCGGA[G/C]ATTATCGCAGTCTCCTGCAGTGATGGAATG
131259_25	Sa02	49.143	38.191	59.074	TCGTGTCTTTGTGCATACTAATGC[C/A]AGGGAGGCATT
138889_6	Sa02	49.143	38.191	59.074	CAGAG[A/T]GCGTCAGCAAGAGCCTGCTGTACCGCACCG
139357_10	Sa02	49.143	38.191	59.074	AAGCACAAG[G/A]GTGCATATAATTGCCTACCTGCACAT
15675_3	Sa02	49.143	38.191	59.074	GT[G/A]CGTCGGGAGGCAGATCTGTGCGGCGGCGCAGTC
22981_21	Sa02	49.143	38.191	59.074	CTACATTTCCTGGCAAGTAT[C/A]TGCTGAGTGAAGCTG
26678_8	Sa02	49.143	38.191	59.074	CAGAGAG[C/T]GTCAGCACTCACCTGCTGCAGCTTTCCA
27848_26	Sa02	49.143	38.191	59.074	ACATTTCTCGGAGCAGCATGATGCC[G/A]GGATAAAAAT
30388_10	Sa02	49.143	38.191	59.074	CATGTGTGA[G/A]CAGCATTTTAGTGCTGTAGTTTGCAG
36897_7	Sa02	49.143	38.191	59.074	CAGTAG[G/T]AAAGTGCAGTGACCTGCCACACTGAGTTT
4043_8	Sa02	49.143	38.191	59.074	CCATGAC[A/T]AAGTGCACCATCCTGCGCCATGGTTGTT
42761_16	Sa02	49.143	38.191	59.074	GTGAGAACAAGTGCA[C/T]ACATGTGCTTGGAGGAGGCT
45364_11	Sa02	49.143	38.191	59.074	TGGAGACAGG[C/T]TGCAGATGGCTGCCAGAAAATGTTC
47977_17	Sa02	49.143	38.191	59.074	TGTGATGAATGGGCAG[A/T]AGTCTGCGAGAAGACAGGA
51857_11	Sa02	49.143	38.191	59.074	AGTGCCCTTG[T/C]TGCACGCTGGTGCCATGCTATTTAA
57628_7	Sa02	49.143	38.191	59.074	TTCGGT[G/C]AGGATGCACACGGATGCTCAAACAGCAGC
65232_1	Sa02	49.143	38.191	59.074	[C/T]GCTGGTGTCCTGCATGCGGTTGCTCGCTTCATACT
1472_10	Sa02	49.209	38.191	59.205	ACCAGACGA[C/T]GGGCAAAGTGCTGCAACGCAAACACA
128469_12	Sa02	49.231	38.191	59.251	ATGCCTGTAGG[C/T]GCACATCCCTGCACACACACCTAA
73811_4	Sa02	49.253	38.191	59.297	GCA[A/C]AAGTTAGAGCACAGACATGCAGATGTGGTTGC
11393_36	Sa02	49.274	38.191	59.337	GAAATTACAGCGGCAGCATTCTGCGTCTTCTAATC[T/A]
116504_16	Sa02	49.274	38.191	59.337	ATCTTTCAGTGAGCA[A/T]TAGCATGCCTGATCACTGGT
136625_3	Sa02	49.274	38.191	59.337	GG[A/T]TCGTTTCACGCAACATGTTGCAAAATGTCCCTA
138192_30	Sa02	49.274	38.191	59.337	TCAATCTTTGGCGCACAAAAGTGCTATTA[G/A]CCACCG
15445_6	Sa02	49.274	38.191	59.337	CCTCA[G/A]CAGGATGCAGAGTGGTGCTGATGGGAGGGA
17797_5	Sa02	49.274	38.191	59.337	TCCA[A/G]CTCCTTGGCAAAGGCGTGCACGGCCTGCAGC
18338_19	Sa02	49.274	38.191	59.337	TTAAAAGCTCATGCATCC[C/T]GCTGCTCACTCTCTTGT
4550_36	Sa02	49.274	38.191	59.337	CTGACATTGAGAGCAACGCTTTGCGCTGGTGACGC[G/A]
47147_33	Sa02	49.274	38.191	59.337	TTCTGCCTCTCAGCACATTCTTGCAGGCTTGC[G/A]TCC
54810_7	Sa02	49.274	38.191	59.337	CCAACA[T/A]CGGCCGCACATCTGTGCACGACGCGCGTA
54904_2	Sa02	49.274	38.191	59.337	C[T/A]GTGGGCGTGTGCAAGTGTGTGCTACCAATTTCGT
56710_36	Sa02	49.274	38.191	59.337	GAGCGATGTCTCGCAGCATGTTGCCGCCTCCCTGC[G/A]
56864_17	Sa02	49.274	38.191	59.337	CTAGCTGCTAACGCAT[C/G]TCCCTGCTGGCTAGCAAAA
63185_9	Sa02	49.274	38.191	59.337	AGCGAGTC[T/A]CTGGCAAAATGATGCTAGCAATTGCAA
64486_36	Sa02	49.274	38.191	59.337	TCTCCGTTTGTTGCATTCGCATGCAAAGTGCATCA[A/G]
66141_3	Sa02	49.274	38.191	59.337	TT[C/T]AAGTTTAAAGCAACAAAATGCAAGTTCCCGCAC
72203_6	Sa02	49.274	38.191	59.337	AGACG[T/C]CATGGTGCATTCAGGTGCACGTCTTTTAGC
7881_18	Sa02	49.274	38.191	59.337	GTGAGTGTGTTGGCACA[C/T]GCGTGCGTCCCTTGGGTG
35603_3	Sa02	49.329	38.191	59.457	CA[C/T]GTTACGACAGCAAGTTATTGCACCACGCTGATC
71148_34	Sa02	49.381	38.191	59.567	ATGATCGTCAATGCAGCTGTTTGCACAGATAAC[C/G]CA
108610_9	Sa02	49.399	38.191	59.601	CTTTTGAA[T/C]CCTGCAAGTTTCTGCTAACAGGGTGTC
112310_27	Sa02	49.399	38.191	59.601	GGTGCGTGGCTGGCATTGATGTGCAT[T/C]GTGGTGATC
118911_31	Sa02	49.399	38.191	59.601	TTAACCACATCTGCATGTTGGTGCACAAGA[A/G]ATCTG
124122_16	Sa02	49.399	38.191	59.601	GTCAGTCAGAGAGCA[T/A]GTCAGTGCAGAATAAGCGCT
12416_7	Sa02	49.399	38.191	59.601	ACAAAC[G/A]GGTAAGCATTCACATGCATCTGCTGCACC
135807_19	Sa02	49.399	38.191	59.601	TGGGACACTAATGCAACA[A/G]GCTGCATGACTGTAATG
14682_28	Sa02	49.399	38.191	59.601	TCAAGCTAATATGCATGGGCATGCGCG[T/C]ACACACAC
34243_28	Sa02	49.399	38.191	59.601	CCAGCATCCTCTGCATACGAATGCGTA[T/A]AGACATCA
58131_33	Sa02	49.399	38.191	59.601	CAGGGAGGCATCGCACAAATATGCAATCACAC[T/C]GCG
61006_26	Sa02	49.399	38.191	59.601	ACGTTGCATTTGGCAAATATTTGCC[G/A]TCGTAGTGTT
68421_9	Sa02	49.399	38.191	59.601	GGTGTCAG[C/G]TTTGCAGCCACATGCAACAAAGTAAAA
25356_19	Sa02	49.428	38.191	59.601	GCACTCGTGGGCGCAAAC[G/A]CATGCATCACACACTAC
92681_12	Sa02	49.473	38.306	59.601	AGCTGTGAAAT[A/T]GCACGCAACTGCAGCCAAACTTAA
106481_10	Sa02	49.515	38.421	59.601	TCGGGTAGA[A/G]AAGCAGACCGGTGCCCTTGGTACCGC
137358_27	Sa02	49.515	38.421	59.601	TGTGAGTCTTCTGCAATTTGCTGCCG[G/C]TACAAACAC
146614_2	Sa02	49.515	38.421	59.601	C[G/T]ACACAGAAATGCAAACATGTGCAAGTGTTGCATA
21470_35	Sa02	49.515	38.421	59.601	TTTGCCATAGGGGCACATGTTTGCCATGATTGCA[A/G]T
29434_5	Sa02	49.515	38.421	59.601	CACT[A/T]GGTCTGCGCAACAAGCTGCGCAAACAGAAGA
40217_5	Sa02	49.515	38.421	59.601	AAGA[T/C]GACACATGCACACGTCTGCAAAAACTACGGC
4626_31	Sa02	49.515	38.421	59.601	CTAAAACTAAAGGCATCGTAATGCCTCTGG[A/G]GACCG
48845_27	Sa02	49.515	38.421	59.601	TAAATATCTGTTGCATGAAGGTGCGC[G/A]GGACGCTGA
52214_6	Sa02	49.515	38.421	59.601	GCACA[C/T]ACAGGAGCACACGTGTGCAGGCGAACAACA
54458_1	Sa02	49.515	38.421	59.601	[T/A]CCCCTTTCCCAGCAGAGTGATGCAGCTTTGCTTTT
85309_31	Sa02	49.515	38.421	59.601	TTGAAACTTGAAGCACATCTTTGCAGAACA[T/C]GTGGA
85904_31	Sa02	49.515	38.421	59.601	AAAAGATCCCCTGCATCTGATTGCGTAATG[C/T]AGGCC
90917_26	Sa02	49.515	38.421	59.601	TTGAGGGCGAATGCATGATGTTGCT[G/T]ACCCAAAACC
50006_26	Sa02	49.518	38.421	59.604	TTCTAGCTAAAGGCATCAGCGTGCG[C/T]CCAGCCTGAA
75977_30	Sa02	50.518	38.422	61.626	TGGCTGATTCAGGCAGGTACATGCACACA[C/T]ATGCTT
156933_4	Sa02	50.523	38.422	61.632	GCT[A/T]ACCTAAAAGCAGTAGCATGCACCCTGTTTGTA
152187_35	Sa02	50.524	38.422	61.635	TATATGGGTATGGCATTCAGATGCTTTCCAACAA[G/C]A
88163_28	Sa02	50.524	38.422	61.634	GCAGGCCGCCCAGCAGGTAACTGCAGC[A/G]CCTGCTCA
44994_12	Sa02	50.526	38.422	61.637	AAATCCACAGC[T/G]GCAAACAGTTGCAAAAGCTGCTGC
29448_35	Sa02	50.528	38.423	61.639	ACACACCTGTTAGCAGTCTTGTGCTAAGCTAAGC[T/C]A
81653_17	Sa02	50.531	38.425	61.641	ACACATGCTCGTGCAT[A/T]AAGTTGCCAGGATATAAAC
115057_4	Sa02	50.534	38.426	61.644	TTG[G/T]TTTTTTTTGCACGTAAATGCACTGACACATAC
110504_26	Sa02	50.54	38.567	61.644	ACAGACATCTATGCACTGTGTTGCA[G/T]TGCCGAAGTT
119731_9	Sa02	50.582	38.725	61.669	CCAACCTC[C/T]AGTGCAACAGCCTGCGCACCAATCCAT
21610_19	Sa02	50.658	38.855	61.742	TGGCGTGCGATTGCATCA[G/C]TGTGCGTATACATGAGT
24296_1	Sa02	50.945	38.931	62.009	[T/G]TGGTGTGAGTTGCAGAGTTTTGCAGATATCAGTAA
131911_27	Sa02	51.149	39.665	62.053	GGACTTGGTGGTGCATTCAAGTGCAC[G/A]TCTTAAACT
123126_21	Sa02	51.524	39.769	62.219	GGCAGTCAGCAGGCATACAG[T/C]TGCTACTGCTGTAGT
38809_31	Sa02	51.806	39.831	62.37	CTCTGGCAAAGTGCAGCCATTTGCCGTTTT[C/T]CAAGT
90010_27	Sa02	51.85	39.894	62.377	ACACTGTGATCTGCAGAAAAATGCTA[C/T]GCCAACATT
96422_27	Sa02	51.852	39.896	62.379	CCTGCAACAGCAGCAGTGTAGTGCGG[A/G]TGAGTCGTC
70676_2	Sa02	51.854	39.896	62.38	A[A/G]CGACTTGAAAGCATCATTTTGCAGTCTGCCTCAC
15627_8	Sa02	51.856	39.896	62.386	TTTCTGT[A/G]GTCGGCAGAAGTGTGCGTTGCATCACCT
134311_30	Sa02	51.859	39.896	62.4	TGTTAACTTCTTGCAGGCCCATGCATTGG[T/A]GTTTTT
38140_27	Sa02	51.861	39.926	62.402	CCTGCAGCGGAAGCACCCATGTGCTA[A/C]ATTACTGCC
56420_2	Sa02	51.87	39.956	62.414	G[C/A]GGAGCTCGGTGCAGCGTGCTGCTGTGTTTTCCAA
78332_33	Sa02	51.88	39.996	62.425	GGCTTGGCATTTGCATCCTGTTGCTTTTGGCT[G/A]GAG
63873_21	Sa02	52.924	40.139	64.304	CAAAAAGTCTGTGCACGCCA[C/G]TGCCTTTGGCTAAGA
84648_12	Sa02	52.993	40.139	64.607	GAGAAAAACAA[C/T]GCAGTTGTCTGCTGCAATTCCATT
91048_5	Sa02	53.102	40.139	64.976	GCTA[A/T]GTATAGAGCAGAACACTGCAAGAGCAGCACA
147603_36	Sa02	53.126	40.139	65.035	CGGAAAAAAGAGGCAAAAATTTGCCAGGTGCCATC[G/A]
16863_16	Sa02	53.128	40.139	65.04	CAGCTCGAAGCTGCA[T/C]GTGCCTGCACTGTGCTTCAC
83856_33	Sa02	53.128	40.139	65.041	CCATTATGTGCAGCATGCGACTGCTGGAACTG[T/A]GTC
94298_4	Sa02	53.129	40.139	65.043	CAC[A/G]GCGGTGTAGCACTCAAGTGCTCGAAAAAGCCA
136505_6	Sa02	53.498	40.139	65.81	TAATC[G/A]TCTGCAGCAGTGAGGTGCAGTGAAATGCTT
18806_2	Sa02	53.498	40.139	65.81	T[C/G]TCCACTATCGGCAGTCGTTTGCATGAGAAGACTG
40215_26	Sa02	53.498	40.139	65.81	AAACAGGAAGAGGCAGTGTTTTGCC[C/T]GGTCACCATC
30528_31	Sa02	53.523	40.139	65.876	CCTGTGCCAGAAGCAAATCGCTGCCATCGC[A/G]GCTCG
144364_25	Sa02	53.538	40.139	65.919	GCAACAGCAGCAGCAGCAGGCTGC[C/T]ATGCAGGTCCC
50864_21	Sa02	53.573	40.139	65.963	CAGGACAGTCCTGCACGCAC[C/T]TGCCAAGACCTGCAC
87954_18	Sa02	53.574	40.139	65.963	CTCATTCTTCAGGCAGC[A/G]CTCTGCCATGAAAATAAC
93375_16	Sa02	53.574	40.139	65.963	GAACACAACGCTGCA[C/G]AGCTCTGCAGAGTCAGCGGT
122356_27	Sa02	53.593	40.524	65.963	CACAGTAAAAATGCAGCAACGTGCAC[G/T]AAAGACACT
5855_12	Sa02	53.593	40.541	65.963	GGCCACGAGGT[C/T]GCACACCACTGCTTGCAGGTCTCG
21968_8	Sa02	53.594	40.554	65.963	TAGCTAC[A/T]GTAAGCAGCAGTTTGCAATTTCTCCTGT
47753_10	Sa02	53.595	40.57	65.963	GCGTGTGTT[T/G]GTGCACACTGTTGCTGCCACCTGCTT
51311_16	Sa02	53.595	40.569	65.963	GGCTCGACACATGCA[T/C]GGTGCTGCAGCCGACTGACG
28129_35	Sa02	54.788	40.677	67.47	GCAGCACATTCTGCATAAACCTGCGGCTCCGCGT[T/G]A
50145_32	Sa02	54.796	40.741	67.47	GCAGCCGCCTGAGCACCGGCCTGCGTGAAGA[G/C]CAGC
21148_34	Sa02	54.809	40.806	67.473	GTGTGCTCGCAGGCAGTGGCGTGCACAGACTTT[C/T]TG
71232_30	Sa02	55.264	41.256	68	TGGGCCATCGCTGCACACACATGCGCACA[A/C]ATAAAC
114443_29	Sa02	56.524	42.799	69.126	TCGCTTTCAACCGCAGTGGTGTGCACAA[G/A]GGGGGGG
18871_11	Sa02	56.944	43.496	69.323	TAAAAGATTC[T/C]GGCAGCGAGGTGCCGATAAATCTGA
58835_27	Sa02	57.337	43.531	70.261	TCATATGGGTCAGCAGTGGGGTGCTG[A/T]AACATAATA
53580_4	Sa02	57.358	43.558	70.289	GAG[T/C]CGAAAGATGCAGATATCTGCTCTGTTGCGTAA
124060_35	Sa02	57.371	43.559	70.392	TCGTGGACAAATGCACAGAGCTGCTGAAGGAGGG[C/T]C
102203_11	Sa02	59.031	45.663	70.836	TATCCAGTCC[T/C]CGCATTAATGTGCTTTTGAGGACAT
35865_32	Sa02	59.309	45.755	71.396	ATGACCCTAAATGCACCTATTTGCACATGGA[G/A]CGAG
90105_20	Sa02	59.315	45.755	71.436	GCCTGTTTTCAGGCACAAC[G/A]GTGCTTGGAGCTAAAT
67147_12	Sa02	59.353	45.817	71.482	GGTATTAACAC[C/T]GCATTTGTCTGCGCATTGTGAGGA
18083_21	Sa02	59.845	46.112	72.009	CTCAGGAAATGGGCACTGTT[C/A]TGCAAGTGCAAACAT
47936_33	Sa02	60.282	46.262	73.074	TTTTATGTTGGGGCAGCACCTTGCTCATGGTT[C/T]GGT
131006_33	Sa02	60.283	46.264	73.074	GCTCAGCATTAAGCAGCTTTCTGCCACAACAA[C/T]TCC
34705_25	Sa02	60.284	46.267	73.074	TCACAGCCAGCTGCAGTAGAGTGC[C/T]AACTAAATACA
19194_4	Sa02	60.286	46.268	73.075	CTC[G/C]TGCTGATAGCACTGGCCTGCAGCGAGAAGATG
67381_21	Sa02	60.286	46.269	73.075	TAACTTCACTTAGCAAACAG[G/C]TGCAGGGCTCAAAAT
114489_36	Sa02	60.287	46.27	73.075	GATGAAGAAACCGCATGAGGCTGCGTCACAGTAAA[A/T]
125758_19	Sa02	60.287	46.27	73.075	CGGTTGCGTACTGCAAAC[A/T]GCTGCTTTACCTTGTAC
48694_34	Sa02	60.287	46.27	73.075	CTGTATGTATGAGCAGCGGTCTGCAGGAGAGCC[T/G]CA
81022_25	Sa02	60.299	46.457	73.076	AAGCCCAAATGAGCACAATTATGC[G/A]CAGGCTGGCGC
29796_21	Sa02	60.3	46.46	73.077	CAGGGTTTGTTGGCAGAAAG[C/T]TGCACGTCCTCTTCA
34048_26	Sa02	60.3	46.46	73.077	CTGCCTTAAACAGCAACTCACTGCA[A/T]CTTCAGTTAC
23733_35	Sa02	60.308	46.461	73.172	GGAAATGTCCAGGCAGAGGGCTGCTGGGCCTCGA[A/T]C
42609_12	Sa02	60.331	46.464	73.253	CGCTGACTCAC[A/G]GCAGCTCTCTGCGACACACCGCCT
49251_6	Sa02	60.354	46.467	73.289	CTGGT[A/G]CAGGTTGCACATATCTGCGAGACGGAAGGC
134855_7	Sa02	60.612	46.575	73.337	TTTATG[T/C]AGCCAGCAGTCAGTTGCAGTACATGTAGA
30320_17	Sa02	60.763	46.854	73.339	GGGGCCCGCGGTGCAG[G/T]GGGTTGCTCAGGTGCAGGT
27051_4	Sa02	60.778	46.86	73.345	ATG[C/G]TAATGGTTGCATACCAATGCTGGCAATGACAA
120065_30	Sa02	60.799	46.866	73.351	CCACACTCCTTGGCAAAACGCTGCTCTAC[G/A]TAAACC
63187_2	Sa02	60.887	46.943	73.353	G[A/G]CCAGGGGGAAGCAGCTCTTTGCCCCAGTACCACA
12132_11	Sa02	60.907	46.989	73.353	TGTCTGTGGT[C/T]TGCAGAAATGTGCCGACAGTTTACT
94973_4	Sa02	60.929	47.065	73.353	TCT[G/A]GCTGTTTAGCAGCTAAATGCCACTTTGCTAAC
27711_1	Sa02	60.935	47.085	73.353	[C/G]TCCTTTTATATGCAGTAGCATGCTGGACCTCGGAT
15084_2	Sa02	60.936	47.085	73.353	C[G/A]ACCATGGACAGCAACGTCCTGCTGGTCAGCGCCT
199161_25	Sa02	60.937	47.093	73.353	TCCTTGTTGATTGCAGCATGATGC[A/G]TACTGGCTCCT
40622_3	Sa02	60.937	47.093	73.353	GA[C/T]CTTACAGAGGCAACCGGCTGCAAAGTGCAGCGG
28157_29	Sa02	60.98	47.155	73.409	TGTGCCACATCTGCAGGACGCTGCCCAC[C/T]GTGAGGT
50765_16	Sa02	62.024	49.343	73.462	TCATGACAGTGTGCA[C/T]GCCTCTGCACTTTTTTTGAC
31954_19	Sa02	62.089	49.418	73.507	TAATGCCCTCGAGCATCT[T/C]TCTGCTCTCTCCGTATT
48088_18	Sa02	62.879	50.942	73.531	TTTAAGTTGCATGCAAA[A/T]ATTTGCCCCTCCTGCCTT
61404_18	Sa02	62.881	50.944	73.55	CTTAACCACTTGGCACC[G/A]GGATGCACTTTTCTTTCA
105226_5	Sa02	62.904	50.944	73.565	AAGA[C/T]GCCGTCAGCATGCGAATGCAGCAGCGGGTCT
66197_35	Sa02	62.953	51	73.585	GGATACCCTGCTGCAGTGATGTGCACAAGGGGGG[G/A]G
51626_30	Sa02	62.967	51.041	73.585	TTCCACTCAACCGCATTTGGATGCAAATA[G/T]TGTACT
57314_10	Sa02	62.995	51.117	73.585	AAAGCCAAA[C/T]TGGCAGCTCATTGCTGCCTTCATCCA
45185_35	Sa02	63.025	51.196	73.585	TATGCAGATTTTGCAGCGTTGTGCTGAGTCAGCT[C/T]G
90960_2	Sa02	63.026	51.198	73.585	T[T/C]TGTCTTCTTCGCATTTTGTTGCCCTGTAAATTCT
141350_12	Sa02	63.044	51.235	73.585	CAAGGAGAAGA[A/G]GCAACTCACTGCCAGGGTTAATGT
12947_18	Sa02	64.454	54.042	73.585	CCTGTTCAACAAGCATC[A/C]ACATGCAAACAGGTGGAA
64000_2	Sa02	64.454	54.042	73.585	C[A/G]GGACAGAAGGGCAGCAGGATGCACTGCAGGATGG
65532_12	Sa02	64.454	54.042	73.585	GAAGAGCTGCA[A/T]GCAACATGGTGCACTGCACACCTC
98604_1	Sa02	64.454	54.041	73.585	[T/C]CCCCCCCTTTTGCACACCACTGCTTTCAACAGTCA
103781_3	Sa02	64.455	54.042	73.585	AA[T/C]AGCACAGCAGCAGCTGACTGCTCTGATGGTCCC
108818_19	Sa02	64.455	54.042	73.585	TCAGTGAGTGTAGCACTG[T/C]TGTGCAAAGTGTTGAAA
11917_4	Sa02	64.455	54.042	73.585	GCG[T/C]CTTCAGATGCATTCGTGTGCCGCACAACAGCG
122696_7	Sa02	64.455	54.042	73.585	TACTGG[C/A]AGGATGCAGAATGATGCAGTGTGTGTGTG
124212_33	Sa02	64.455	54.042	73.585	CATTTGGTTTGTGCAGAATTCTGCCTTTTGTG[C/T]TGC
125851_19	Sa02	64.455	54.042	73.585	TGCTCACAAATGGCATTC[T/C]AGTGCACGCAGGCACAC
135224_11	Sa02	64.455	54.042	73.585	GAGCTTCTTC[G/A]AGCACCAAGGTGCCTTGTTATCTTG
141375_19	Sa02	64.455	54.042	73.585	AAAGTATGAATTGCAAAT[A/C]GCTGCTGAGCTCGTGTT
164542_3	Sa02	64.455	54.042	73.585	GA[T/C]GTGCAAATGGCAAAAGACTGCCTCATTTATATT
184016_1	Sa02	64.455	54.042	73.585	[A/T]AAAAAAAACCAGCAGGCACTTGCAAAAGATTCTTG
18765_17	Sa02	64.455	54.042	73.585	TGTTCTTCAGCCGCAC[G/A]TTCATGCTGACCGACTGCT
29426_3	Sa02	64.455	54.042	73.585	AC[A/G]GTGTCCACGGCAGTTATCTGCTTCGAGCTGACA
47630_26	Sa02	64.455	54.042	73.585	CAGCAAGGCCCTGCACCAGACTGCT[T/C]CACACAAATG
47647_27	Sa02	64.455	54.042	73.585	CCTTACAGAAGAGCAGAGAGGTGCAA[A/G]AAGCAGCAA
71255_35	Sa02	64.455	54.042	73.585	CGTAGCGGCGGTGCAGGGGGCTGCTGAGGCTCTA[C/T]G
76649_8	Sa02	64.455	54.042	73.585	ATTTGTG[C/T]TCATGCATTGACGTGCATGCAGCCTTAT
86789_7	Sa02	64.455	54.042	73.585	AACCAG[A/T]AGTGAGCACACGCCTGCTTTTCATTTCCT
74228_9	Sa02	64.479	54.042	73.799	GAAGTGCA[C/G]AGTGCACCCACCTGCAGCCCGAGACAC
114482_5	Sa02	64.49	54.042	73.85	AGAC[A/T]AGGCAGAGCAACTGGCTGCTTCTCCTGGACT
128391_21	Sa02	64.49	54.042	73.85	GGAACAAAATCTGCACTGCA[G/A]TGCAGCTGTGCAGCT
133457_30	Sa02	64.49	54.042	73.85	TCCAATCTAAAAGCATCACAGTGCATTTG[C/T]CCGGGG
20086_6	Sa02	64.49	54.042	73.85	ATGGC[T/G]TTGAGTGCACACAGCTGCCAAGTTCACAAG
36078_8	Sa02	64.49	54.042	73.85	CTGGTTT[G/A]GACAGCATTTGGCTGCACAGCGTGAGTT
5781_12	Sa02	64.49	54.042	73.85	TATATATCACG[A/T]GCAGGACACTGCTGTCCAAACTTT
59337_2	Sa02	64.49	54.042	73.85	A[G/T]TCATTCACAGGCACACGCATGCAAAAAGTCAGAC
64659_18	Sa02	64.49	54.042	73.85	TTAGTTGGTGGCGCAAC[A/T]TGCTGCTCCCATCGTTGG
90083_3	Sa02	64.49	54.042	73.85	AT[A/G]GGTCAAGTCGCAGTGGTTTGCTTGAACTGTACA
4717_18	Sa02	64.499	54.048	73.85	CATTTGGATTCAGCAGG[C/T]GAGTGCATACGTGGTGTG
64991_35	Sa02	64.502	54.054	73.85	TTGACTCATTCTGCAAACTGATGCTGAAGAAAGT[G/C]A
57705_35	Sa02	64.568	54.223	73.85	TGATGGAGGAGGGCATCGTCCTGCAGCAGAACCA[G/A]A
103335_26	Sa02	64.658	54.386	73.85	TCCTGACGCCCGGCACCACCCTGCC[G/A]GTCTACTGCG
106273_2	Sa02	64.658	54.386	73.85	G[C/G]AGGAACATCAGCAGCATGTTGCTGAGATACAGAC
156231_11	Sa02	64.658	54.386	73.87	TTGTGATCTG[C/T]TGCAACTGTTTGCTTTTGGAAAAGT
214512_20	Sa02	64.658	54.386	73.85	ACATTGTGGGTCGCACAAC[A/C]GTGCAGGTCATCGACA
38644_35	Sa02	64.658	54.386	73.85	TTTCTTACTCGAGCACGTCGCTGCCTTATCGCTT[A/C]A
55192_2	Sa02	64.658	54.386	73.85	C[C/A]TGTAAACTCTGCAGACAGTTGCCCTCCAGGTCCA
55704_19	Sa02	64.658	54.386	73.861	AACTTTTCCTCTGCAGAT[T/A]CCTGCGGGGACTACAAT
61106_18	Sa02	64.658	54.386	73.85	GACTAAGAACCTGCAGC[C/T]AGATGCTCTGAGATTGAT
92492_9	Sa02	64.658	54.386	73.85	CCCCTCTC[C/A]ACAGCAGTAAAATGCTTAGCTTCCATG
90778_2	Sa02	64.675	54.402	73.914	G[C/T]TACCTGCACTGCATGTGTGTGCAGGGCCAATAAA
73415_18	Sa02	64.686	54.417	73.95	GACAGTTCTGCAGCAGT[C/T]GGCTGCTCGCGTTGTGTT
81690_6	Sa02	64.697	54.432	73.99	CTGTT[G/C]TTCCCAGCATGCAGCTGCTGCCTCTGAATT
17092_4	Sa02	64.708	54.449	74.025	TGT[A/C]TCTGCTTTGCATGGCTCTGCTGCGGTCGTGTC
10995_2	Sa02	64.719	54.462	74.06	A[C/A]TCAACCGAGAGCAGGACAGTGCTGGGGTCACATT
67778_1	Sa02	64.731	54.479	74.093	[A/G]ACCGACCAGCTGCACAATTATGCATCCAGACACAC
43494_2	Sa02	64.732	54.48	74.111	G[A/G]CTACGTACTGGCAGTATCCTGCAGATGCACACCG
52911_25	Sa02	64.807	54.589	74.129	TTGCGAGATCTCGCAAAGATTTGC[A/T]AAAGCTGTAAC
104628_20	Sa02	69.102	62.578	74.151	AAAAGCAGAAGTGCAGGTA[G/A]GTGCAGGTCTGACGTA
154929_8	Sa02	69.253	62.777	74.194	CACCTTC[C/T]AGAAGCAGCAGATTGCTGTTAGAATCAG
112856_19	Sa02	69.401	63.039	74.223	GGCGGAGGATCTGCAGCA[C/G]ACTGCGGTTTGTTTCTG
64289_31	Sa02	69.534	63.3	74.251	TGAGATTGACAGGCAGATTGATGCAGCGGC[C/T]GCAGT
119344_29	Sa02	69.68	63.561	74.305	TAAAACTGATCAGCAGCCGGATGCGTTC[A/C]GCTCGTC
33347_5	Sa02	69.682	63.563	74.361	GCGA[C/T]TCTGACAGCAGCTGTTTGCTGAGTGTCGTGT
5720_19	Sa02	69.682	63.563	74.413	CATGCCATGCCAGCAGAC[A/G]TATGCCTCTGAACTCAA
64680_9	Sa02	69.682	63.563	74.413	TGCGCTGC[C/T]CCTGCAGGTGAATGCTGCGCTGCCCCA
98652_12	Sa02	69.682	63.563	74.413	CAAAAGGCCCT[A/C]GCAACAATGTGCTCGCCTCGCTCC
1378_33	Sa02	69.683	63.564	74.413	TCCAGCAGTGTGGCACCTGCCTGCAGGGCTGT[T/C]TGT
25942_11	Sa02	69.683	63.567	74.413	TGGCCGGTAA[C/T]GGCAGCACCATGCCGGTCGCCTCTC
23370_20	Sa02	70.159	64.522	74.413	ATGCAGCAACAGGCAACAT[A/C]ATGCCCTTTATGAAAG
7553_27	Sa02	70.655	65.485	74.413	TTAAATCTGGAGGCAGAGGCGTGCAG[G/C]TGGTCGAGT
68268_6	Sa02	70.78	65.683	74.413	TTGGA[T/C]GGACTCGCACTAATTTGCATCCCTTTGAAC
104135_33	Sa02	70.781	65.685	74.413	AACTGGGACGTGGCACACTGATGCCTCAGAAC[A/G]CAC
51184_35	Sa02	70.781	65.684	74.413	GTATGAAACCCAGCAAACTAGTGCGCATACGACA[C/A]G
129595_1	Sa02	70.782	65.685	74.426	[A/G]ACAGGAGACCCGCACCAAGGTGCAGAACCCTCTAG
153812_33	Sa02	70.782	65.685	74.662	AACGGTTTAACGGCAGGTAGCTGCACTCGGCC[G/A]GCC
49318_9	Sa02	70.782	65.685	74.511	AGGAGAGA[C/T]GTCGCAGTCTGCTGCACTAACAGAACT
54791_4	Sa02	70.782	65.685	74.606	CTG[T/C]AAGGTTCTGCAAGGTTCTGCAGGTACCACATT
55262_4	Sa02	70.782	65.685	74.453	GGT[T/A]AACACCTTGCATGAAGCTGCAGTCTTGGCAGA
7750_25	Sa02	70.782	65.685	74.453	CAAAAAGTCTGTGCACGCCACTGC[C/T]GCTGAGACCTA
10003_6	Sa02	70.783	65.685	74.722	TGCAA[A/C]CACATGGCAGAAGCATGCCGCCTTTACAGG
111211_2	Sa02	70.783	65.685	74.723	A[G/A]CTTCACTCCTGCAGCCTGCTGCAGGCGGTTTAAT
125610_9	Sa02	70.783	65.685	74.722	CTCCCATA[C/T]GTTGCACCATATTGCTCATGGCGAGCA
126557_17	Sa02	70.783	65.685	74.722	GGTCGGTCATTAGCAG[C/T]TGGCTGCTCGGTCTGAACA
133528_8	Sa02	70.783	65.685	74.722	CGGCGCC[G/A]CCGCGCAGCTTCCTGCAGGGCTGCAGCC
137873_33	Sa02	70.783	65.685	74.721	TTCACTGTGACAGCAGCTTCCTGCTGGGTGGC[G/C]CCC
15728_1	Sa02	70.783	65.685	74.722	[C/G]TACATCTGCATGCAGGCTGTTGCCACGGTGATGCA
2147_18	Sa02	70.783	65.685	74.722	GGAGGTGTAACAGCAGC[T/A]GATTGCTTCATGTTTCAG
42061_35	Sa02	70.783	65.685	74.72	CTTTAATCAACGGCAGTTTTGTGCAGTGGACTCA[G/C]A
50505_12	Sa02	70.783	65.685	74.722	GTCTGAGGAGA[C/T]GCATCATTATGCTTTAACCGCCAA
72644_12	Sa02	70.783	65.685	74.723	GTGTGTGTGTT[T/C]GCAGAAATGTGCAAATGAGTGTGT
88340_1	Sa02	70.783	65.685	74.721	[C/T]GGTCTTGGCCAGCAGACACCTGCTCCCTTGTCTGA
98533_26	Sa02	70.783	65.685	74.721	GATTGTGTTGGCGCATGTATTTGCT[A/G]AGGGATACAT
99164_12	Sa02	70.783	65.685	74.722	GACGAGCTGCA[G/T]GCAACAGGCTGCACACCTCCAACT
151703_7	Sa02	70.785	65.689	74.724	GGAGAC[C/G]ACGCAGCAGCTTTCTGCTGTGTGAAGATG
24326_25	Sa02	70.83	65.699	74.914	CCGCTCCAGTCAGCAGGTCTGTGC[C/T]GTCGGTGGGAC
170682_17	Sa03	0	0	0	CCTGCTAAACAGGCAC[T/C]GAGCTGCAGCTGCGTACAG
17206_4	Sa03	0.036	0.002	0.408	CTG[G/A]CCAGCCCTGCAGCGTCTTGCAGTCCTGCAGCT
105846_30	Sa03	0.037	0.003	0.41	CATGTACAGTCAGCACCACACTGCCTTAT[G/C]CATATA
110706_35	Sa03	0.037	0.003	0.41	TTGAAGATGTCAGCATCTGCCTGCTCAACCGTGT[C/T]C
114271_5	Sa03	0.037	0.003	0.41	TATG[G/T]CATTTCAGCATCAACATGCAGATGTGTGCCT
115112_20	Sa03	0.037	0.003	0.41	ATGAGTACATGAGCAGGTC[A/G]GTGCTATTTCTGTGAT
119338_21	Sa03	0.037	0.003	0.41	ATCTGGTGGGTGGCAATCAT[T/G]TGCATCATCTCCACT
153031_5	Sa03	0.037	0.003	0.41	TTGA[A/T]CTTCACAGCAAATCAGTGCTGCAGCATTCTC
186918_17	Sa03	0.037	0.003	0.41	AGGATGTGATGTGCAT[G/T]ATGATGCAGGTAGAACATA
21608_25	Sa03	0.037	0.003	0.41	ATCCTTCACTGTGCAGCACTATGC[C/T]GTGCCAAATTA
28268_16	Sa03	0.037	0.002	0.409	TCTTGTTACAATGCA[G/A]TGTCATGCCGGCAAACTTTG
4971_3	Sa03	0.037	0.003	0.41	GG[C/T]ATGTAATGCGCAGGAGGATGCTGAGTTCGATCC
50295_34	Sa03	0.037	0.003	0.41	ACAGGAAAACAAGCAACCGTTTGCAAAGGAGAA[G/A]AG
52426_2	Sa03	0.037	0.003	0.41	A[C/A]CTGAGACAGGGCACTGCCCTGCACTGCAGTTGGG
53426_34	Sa03	0.037	0.003	0.41	ATGACCTACTATGCAGGTTCCTGCAACAAAGCT[G/A]CA
56846_29	Sa03	0.037	0.003	0.41	TCTCTCAGGGAAGCAGACTGCTGCTTCA[G/A]ACTGCTG
62270_1	Sa03	0.037	0.003	0.41	[T/C]TCAGTCAAGCTGCAGGCCATTGCTGGTCCTAAGAG
63093_34	Sa03	0.037	0.003	0.41	TTATAAACGGTCGCACTCTGATGCCCTGACACT[C/G]TA
70213_16	Sa03	0.037	0.003	0.409	CTTTGCTCAGGGGCA[A/T]TGTTTTGCTTTGGCCAACAT
75310_26	Sa03	0.037	0.003	0.41	ATCTGTATGACAGCAGCCTGCTGCG[A/T]ATGGAGACGG
79936_29	Sa03	0.037	0.003	0.41	TAGTGGAATCAGGCAATGCATTGCTAGG[A/T]CACAGCA
86650_29	Sa03	0.037	0.003	0.41	GCATCGCGGCTCGCAAGCTAGTGCTGCG[A/G]CAAGTCA
94813_21	Sa03	0.037	0.003	0.41	CCTGTATATTCTGCACTCCT[G/T]TGCAGGACAGCTCAA
10912_2	Sa03	0.117	0.24	0.41	C[G/A]GAGCAGTGTTGCAGACATCTGCCATACCCAGCCA
1106_21	Sa03	0.117	0.24	0.41	CAAATCCGAAAGGCAGAAGA[G/T]TGCCACCCACCGACG
155413_8	Sa03	0.117	0.24	0.41	TTATTTG[T/C]AATTGCAGCATTTTGCCCGTACTGTAGC
33896_7	Sa03	0.117	0.24	0.41	GAAGTC[A/T]CTCGTGCACACGTCTGCGGGCTTCACAAC
55717_7	Sa03	0.117	0.24	0.41	CACCTC[C/T]TGTAGGCATGCATTTGCATTAGTGCCACT
64663_7	Sa03	0.117	0.24	0.41	GAATCA[A/C]CGTCTGCAAAACCCTGCAGAGGCAAAACA
68368_20	Sa03	0.117	0.24	0.41	AACATAACACTGGCATGCT[G/T]CTGCTTCTGTGTGTGA
78460_32	Sa03	0.117	0.24	0.41	TTTGCAGGTACAGCAGAGTGATGCATAGGTT[A/T]ACTA
83103_36	Sa03	0.117	0.241	0.41	TAAGAAATAATTGCACCCTCGTGCAGTGGGAACAC[C/T]
184902_33	Sa03	0.118	0.242	0.41	TCACCACTCTCTGCAGCAGCTTGCCTGTTGTG[A/G]GGA
128868_19	Sa03	0.125	0.267	0.41	TCAGCTGTGTCAGCACCA[T/A]TCTGCTCAAAAAATGTT
99478_3	Sa03	0.562	1.138	0.41	CT[T/C]GGTTTCACTGCACCTCCATGCCTCATGAAAGCT
68673_6	Sa03	0.873	1.691	0.41	CCTAC[T/A]ACAGCAGCACCATCTTGCAGATGCAGTCAC
155148_10	Sa03	0.914	1.824	0.41	TTTACAACA[T/G]GGGCAATAGTTTGCAGACAGCAAAAT
16044_11	Sa03	0.914	1.824	0.41	GTTTGATGTG[C/T]AGCATTTGGATGCTCTAACCGATCT
22001_5	Sa03	0.914	1.824	0.41	TATA[C/G]AAGCTCTGCATTGTTGTGCAGCTGTGTGGAA
35913_19	Sa03	0.914	1.824	0.41	CTACTGGTCGCTGCATCT[A/G]CGTGCACCTGTTATGTT
3675_9	Sa03	0.914	1.824	0.41	GTTTAGCT[C/T]AAAGCACTGCTGTGCCTAGCCTCACAG
38674_10	Sa03	0.914	1.824	0.41	GCATTGTTT[T/C]GCGCAGCTGTTTGCATTGGTCCAAAG
81349_8	Sa03	0.914	1.824	0.41	CCCTGCC[G/A]TAATGCAACAACATGCGGGGTACTTTGT
90790_10	Sa03	0.914	1.824	0.41	TGCACCACA[C/A]TGGCATGTCTCTGCTCTGGCAGTCAG
91362_36	Sa03	0.914	1.824	0.41	TTGCCAAGTGTTGCAAAAAGTTGCTGTTCATTTTC[G/A]
27909_33	Sa03	0.915	1.824	0.422	TAGTTGTCGTGCGCAACTTCCTGCAACACTTG[T/A]GCG
107328_19	Sa03	0.96	1.824	0.453	TGGAACCTGTCTGCAGGG[A/T]TTTGCTTGCTATTAGCC
18502_11	Sa03	0.975	1.824	0.469	ATGCGTGCCA[C/T]AGCAATCGGGTGCGGGACCACAGCA
5394_34	Sa03	0.989	1.824	0.487	AAGAAAATCCAGGCAGGAGGCTGCAGGGTTTCT[A/G]GA
41956_19	Sa03	1.004	1.824	0.506	AGAAAAGTCAGAGCAGGA[T/C]AGTGCAACAGCCGGCTA
112855_18	Sa03	1.043	1.824	0.685	AAGAAAATCAACGCATA[G/C]GCCTGCAGATACAAGACA
20941_17	Sa03	1.043	1.824	0.684	AACATGGCCCCCGCAC[C/T]GCCCTGCCAGACAGCATCA
57612_11	Sa03	1.043	1.824	0.684	CAATGTGCAG[C/T]AGCAAAACACTGCATGTTTGACTTT
66522_32	Sa03	1.043	1.824	0.684	ACACGTGTATGAGCAGCTGTATGCACGCTGG[A/C]AACA
69957_4	Sa03	1.043	1.824	0.684	GAA[G/C]GTAGATATGCATCCTGTTGCCTGCAGTTGTCT
73162_5	Sa03	1.043	1.824	0.649	TCTC[T/C]TCTGAATGCATTAGAGTGCCTTGCTTCCAAC
78031_20	Sa03	1.043	1.824	0.649	GTGATGCTTTAGGCAATAT[G/T]CTGCTGGGAAACCTCC
80111_12	Sa03	1.043	1.824	0.65	CAGCAGCACTA[A/C]GCAAAAATGTGCAGGCTACATCCT
84190_10	Sa03	1.043	1.824	0.685	CCTCGAGGA[T/C]TGGCAGTTAATTGCATTCGGTAATTG
85722_34	Sa03	1.043	1.824	0.684	CGCTGTTCATTAGCATCAACCTGCCAAGTGTGA[A/T]AT
91365_19	Sa03	1.043	1.824	0.666	TGAGGCCCTGTGGCATTT[T/A]TTTGCAAGGTATGTTAG
95901_8	Sa03	1.043	1.824	0.684	AAGAAAA[C/T]TGATGCAAAGGGATGCCTAATGAACCAC
37280_34	Sa03	1.191	2.071	0.686	AAGAGACAGTTTGCACAGTTCTGCACTACTTGG[A/G]CA
10454_25	Sa03	1.193	2.071	0.686	TGCGGGTTTCGCGCAGATGCATGC[G/A]GCGGTGAGAGG
130469_16	Sa03	1.507	2.071	1.134	GTCCAGCTCAAAGCA[G/C]CACTGTGCTGAGTACTGTCT
153182_34	Sa03	1.507	2.071	1.135	GGTGACAATGATGCATGGTTGTGCTCCTTGACA[G/A]TC
69986_19	Sa03	1.507	2.071	1.135	AAGTAGCTAGGTGCACGC[T/A]AATGCTTAGCAGCGACA
9584_35	Sa03	1.507	2.076	1.135	ATGACACGGTGTGCACACCTTTGCTTCCTGTTCC[T/G]C
9250_10	Sa03	1.508	2.082	1.135	AAGAATGGC[G/T]AGGCATACCATTGCTGCTGAAGAACG
95521_5	Sa03	1.508	2.081	1.135	GGCT[T/C]CATCTTCGCAAAAATCTGCTCGCTTCTTACA
113653_6	Sa03	1.51	2.409	1.135	GACTT[C/T]GTCAACGCAAGGTGTTGCATGAACAAGCCC
54464_29	Sa03	1.51	2.247	1.135	TTAGAGAGGTCTGCAGGGGAATGCATGA[A/C]AGAGAGA
162870_25	Sa03	1.511	2.56	1.135	TGACTTGTTTTGGCAGATTTTTGC[C/T]GGCATAAAAGT
26077_12	Sa03	1.511	2.56	1.135	CCCTTAGCCAC[G/T]GCATAGACATGCTTAGGAGCCATA
29934_25	Sa03	1.511	2.56	1.135	TGTGGGGCCTTGGCAGATGTATGC[G/A]CTCTACTTACT
4441_29	Sa03	1.511	2.56	1.135	CCCTCCTCAGCAGCAGCAGCATGCTCCA[G/A]CACCGAT
58625_20	Sa03	1.511	2.559	1.135	GTGTGTGTGCGTGCACGTG[C/T]GTGCGTGCACGCGGGG
77942_4	Sa03	1.511	2.56	1.135	ACA[C/T]GAACACAAGCAGTAGTCTGCCATTGTTGTTGT
90279_32	Sa03	1.511	2.56	1.135	ACAAATCATCGAGCAGGTACATGCACACTCA[C/A]ACAC
96478_4	Sa03	1.511	2.56	1.135	AAA[G/A]GTCCAAATGCATGCACATGCGCCTAAATATTT
128958_2	Sa03	1.623	2.56	1.259	G[G/A]TCCGCAAGCAGCACTGAAGTGCGATTATACAATT
72775_30	Sa03	1.735	2.561	1.388	AAACACACACATGCACACGCATGCATGCA[C/A]GCACAC
13155_30	Sa03	2.038	2.561	1.787	GAGACTCTGCATGCAGAACTCTGCAAATC[C/T]ATCCTC
22167_17	Sa03	2.225	2.561	2.142	GCTTAGCTGACAGCAG[G/A]AGAATGCTCGAAAGCCAGA
9433_1	Sa03	2.473	2.561	2.759	[C/T]TCCGTGTTCCTGCAGTTGAATGCTTGAGCCTCGCT
18275_32	Sa03	2.571	2.772	2.772	GACCAGTCCAAAGCACATCTGTGCAACAATC[G/A]TGTT
21977_8	Sa03	2.571	2.772	2.77	GATATCA[T/C]TGCTGCATGCCGCTGCTCTTAGATGACC
13354_17	Sa03	2.572	2.772	2.791	CTCCTCCTGGTGGCAT[C/G]CGGCTGCCTCCCTAATCCC
20369_26	Sa03	2.572	2.772	2.799	CAGCAGGTGCCTGCATATCGATGCC[C/G]AGCAGCAGCC
51390_25	Sa03	2.572	2.772	2.803	TCAGAACAGGAGGCAGCTTCCTGC[G/A]AAAAACACTGA
57455_19	Sa03	2.572	2.772	2.785	TTGTAAGTTCATGCAGGA[G/A]TTTGCTTTCAACTTCCG
121468_34	Sa03	2.573	2.772	2.825	AATTTAGTGATGGCAGCAATATGCAAGACCTGA[G/C]CA
70575_5	Sa03	2.575	2.772	2.857	CAAT[G/A]CAATACAGCATAGCTCTGCCCACCTTCAGCC
41282_35	Sa03	2.576	2.772	2.86	TCAGTTCGTTTGGCAGAATTTTGCTTGTTCACCC[G/A]G
58253_30	Sa03	2.579	2.772	2.873	GTAATTCACAAAGCAGGACGGTGCTGCGG[A/T]TCCAAA
73182_32	Sa03	2.579	2.772	2.87	AACTGATAACATGCAGTTTTCTGCACTCCCA[A/T]GCAT
150255_30	Sa03	2.825	2.772	3.357	CATGAAAGTGATGCAGATGGTTGCTCTCC[C/T]ATGACT
138618_9	Sa03	2.976	2.772	3.665	GGTCCGCA[A/T]TGAGCACTGAAGTGCTCAGATAACGTT
72770_8	Sa03	4.677	2.772	7.075	CTCATCT[A/T]TGCAGCACTTCTCTGCAGGAAAGTCACC
118280_17	Sa03	5.182	2.772	8.024	ACTGTGCTCATGGCAC[G/A]AAGCTGCCATTGGAAGCTT
49167_10	Sa03	5.884	2.772	9.14	GATGAATGA[G/C]AGGCATTGTCATGCACAGCTGCTCTG
102423_2	Sa03	7.233	2.772	12.375	C[C/T]TGCTGGAGGAGCAGGTCTGTGCTGAGGCGGCTGA
7165_7	Sa03	7.396	2.772	12.675	AACAAT[G/A]CATAGGCATAACGCTGCATTCACGTGCTC
140947_16	Sa03	7.604	2.772	13.144	TGACCAAATTAAGCA[A/C]CCACTTGCACTCTGTTTCTT
141740_20	Sa03	8.294	2.772	14.539	TGAAGATTTGCAGCATGAG[T/C]GTGCAGCTGATATACT
72726_17	Sa03	8.591	2.772	15.141	CTGTGTTTAATGGCAG[A/G]GGGATGCCGAAGAGTCCCA
17979_31	Sa03	8.666	2.772	15.286	GTGTGTGTGTGCGCACGTGCATGCATGTGT[G/T]TAAGA
25706_25	Sa03	8.669	2.772	15.293	ACCTTACTCGCCGCATCCTCCTGC[C/A]AGCCCCAACGG
49715_4	Sa03	8.669	2.772	15.293	CAG[T/C]GTGTTCAGGCAATCTTGTGCCATGGTGTTCCT
73083_32	Sa03	8.669	2.772	15.293	CAATGTTTATCTGCAACCTGATGCACCACAC[A/G]CAGG
128785_30	Sa03	8.672	2.81	15.293	TATGGATGACTGGCAAATAACTGCCAAAA[C/T]GATGGA
185092_34	Sa03	8.673	2.839	15.293	CCCAAAACACAAGCACAGACATGCATGTACACA[G/T]AG
39031_21	Sa03	8.674	2.858	15.293	TACACATATCGGGCATGACT[G/A]TGCATCAGAGTCAGC
87180_7	Sa03	8.675	2.878	15.294	TCAATG[C/T]TGAGAGCAAAGTGTTGCTGTATGTGCATT
108920_19	Sa03	8.676	2.895	15.294	GAAACCGTTCCTGCACAA[G/A]GCTGCACCTTTAACCAG
105122_8	Sa03	9.409	2.978	16.275	TGACTGT[A/T]TTGTGCACGGCTCTGCCAGAAAGCTATA
10634_25	Sa03	9.416	3.053	16.279	TTAAGGAGAATAGCATTGTGATGC[A/G]CCAACAAGTGC
25112_3	Sa03	9.419	3.053	16.289	GT[G/T]TGTTGGGAGGCATCATGCTGCTGCAGTGCTTTG
9028_10	Sa03	9.419	3.053	16.289	GGGTGTGTG[T/C]GTGCAGACACGTGCGTGGCGTGTGTG
11872_28	Sa03	9.42	3.053	16.291	AAAAGAAGCCCAGCAGAATCTTGCAGT[C/T]ATGTCGAA
131341_10	Sa03	9.439	3.195	16.377	CACAAACAG[G/A]AAGCACACTCCTGCTAACACACCAGC
132267_4	Sa03	9.439	3.129	16.377	CAA[A/T]AAGTCTGTGCACGCCACTGCTATTAACTATGC
142248_28	Sa03	9.439	3.053	16.377	TCCTCATCACTTGCACGGAACTGCATT[G/T]GGAAGGGA
56260_3	Sa03	9.439	3.053	16.377	TG[C/T]GTTTGCAGGGCATTCCATTGCCACTACATCATC
59957_26	Sa03	9.439	3.085	16.377	CTTGCACATGTGGCACAGTGCTGCT[T/C]TTCCTCCGAG
65896_5	Sa03	9.439	3.264	16.377	CCCT[A/T]TCAGTCTGCAGCGTGCTGCTGCTCCCCAGTG
7458_20	Sa03	9.439	3.053	16.377	CCTCTCACACACGCACGTA[C/T]GTGCACACACACACAC
84836_30	Sa03	9.439	3.053	16.377	CTTGGGGGCTGGGCAGGCCTCTGCTGCTG[G/A]CCTGCT
37633_9	Sa03	9.445	3.264	16.381	TTGTGTAC[G/A]TCTGCATTCAGATGCTGTCCTCTGCCG
14431_5	Sa03	9.472	3.264	16.41	GATT[A/C]GACGCTGGCAGAGGTATGCACTCTGTCAAAT
18775_2	Sa03	9.504	3.264	16.445	A[G/C]ACACACACACGCACAGCCATGCTTAAGCGTGCAC
20776_35	Sa03	9.8	3.264	16.91	TTGTGCACATCCGCAGAGCCCTGCCAACACGCAC[G/A]C
118265_25	Sa03	10.035	3.264	17.404	ACATGTAGCACCGCACAACCATGC[C/A]CAGGTCAGAAC
51397_12	Sa03	10.061	3.264	17.441	TGGGACTCGAA[T/A]GCAGACATGTGCGGCATCGTGTCT
66531_11	Sa03	10.074	3.264	17.459	GTCTGGAGCC[G/C]AGCAGGACCGTGCTCCGGCGACCCA
36346_19	Sa03	10.255	3.264	17.816	ACGTTTCAGCTGGCAGAA[T/A]GATGCCATTCATGCGTT
40330_26	Sa03	10.266	3.264	17.835	AAAAGCTGTTAAGCAAAAATATGCT[G/C]GCAGGCTGAC
105124_8	Sa03	10.27	3.264	17.843	TCTCTGT[T/G]TAATGCAGCAATGTGCTGATGCCACAGA
57_5	Sa03	10.275	3.264	17.848	GAGC[T/C]TGTTTGAGCATATGTGTGCTGAGCGTGTTGG
23500_33	Sa03	10.278	3.264	17.85	CCTGGGTGTCCTGCACAGGGCTGCACTGGCCC[T/C]TTT
71652_31	Sa03	10.354	3.264	17.961	GTGCTTCTTCCTGCATTTTCTTGCACCTGT[G/T]CCGGT
4404_34	Sa03	11.829	3.264	20.604	TGAGACAGAGGAGCAGATAGATGCCTCTCCGCA[G/C]TA
42136_3	Sa03	12.022	3.264	20.918	GC[G/A]CCTGGCTATGCACCCCTCTGCTTTTCCCTTTTA
106181_17	Sa03	12.054	3.264	20.956	CAGGCATGCATGGCAA[T/C]GAAATGCCTCCATTATAAC
114152_10	Sa03	12.054	3.264	20.956	TAATAATGC[T/G]TGGCAGAGGTTTGCCAAACCATTAAC
16120_25	Sa03	12.054	3.264	20.956	ATGGGAGGACTGGCATGTCTTTGC[T/G]GCAACATCTGA
17203_6	Sa03	12.054	3.264	20.956	GTTTT[C/T]GGATTTGCAGATTGCTGCTGGATTCCTCTT
29321_32	Sa03	12.054	3.264	20.956	CGTATGTTTTGGGCATTGACTTGCACATCGA[C/T]TCCT
44130_12	Sa03	12.054	3.264	20.956	GGGTATTGAAT[G/T]GCAGACAGCTGCCAATTTGACAAC
54232_19	Sa03	12.054	3.264	20.956	TACGTGACAGAAGCAGAA[G/A]GCTGCTGTGGATGTTGA
61134_16	Sa03	12.054	3.324	20.956	AATGGCCACATTGCA[T/G]GTTTTTGCAGTTTGGGGGCT
61676_34	Sa03	12.054	3.264	20.956	ATGATGGGGCACGCAGACACTTGCTGAGGAACA[G/A]AC
66098_18	Sa03	12.054	3.264	20.956	ACAGGCATTTCTGCACA[C/A]ATGTGCTCGCACATTCAG
88085_9	Sa03	12.054	3.264	20.956	AGACACGC[G/A]CACGCAGACACATGCATGCACCACACA
90081_25	Sa03	12.054	3.264	20.956	CCTATGCATACTGCAGACCACTGC[A/G]TCAGAGAAAGA
22291_18	Sa03	12.057	3.381	20.957	TCAAACCAGTTGGCATC[C/T]ACCTGCCTGTGGATGTAG
126310_18	Sa03	12.061	3.426	20.958	ATCGTTTTTGTTGCATA[C/G]TGATGCCTCCCCTATTAC
9421_3	Sa03	12.068	3.471	20.961	CA[G/C]ATTGCACCTGCATGCACGTGCGACCTGCTGCCC
70487_28	Sa03	12.076	3.518	20.965	GATCTTGATCTGGCAAGCATGTGCACT[C/T]ATTCCCGA
1596_20	Sa03	12.12	3.566	20.999	GCTACAGCCTATGCATATG[T/C]GTGCGCTCGCAAGAAA
59018_17	Sa03	13.77	3.621	23.714	TCTGGTTGGTCAGCAC[G/A]CACATGCCTGAGCCAGTGC
18509_34	Sa03	13.773	3.621	23.718	GATTTGTTTTTGGCAAAGCAGTGCCTTTGTTCG[C/T]AT
118999_12	Sa03	13.775	3.621	23.722	CCTTTGGAAAA[C/T]GCAGCGTGGTGCACCTTTGGATCT
56481_20	Sa03	13.775	3.621	23.722	ATGTGTTTAATGGCAGCCC[C/T]TTGCAGTGCAAATACG
117530_3	Sa03	13.778	3.621	23.726	AC[G/A]TCGAGGACGGCAAAATCTTGCACAATCAATCCG
51823_5	Sa03	13.806	3.621	23.771	GAAT[A/G]CAGTAGTGCAATCTGATGCCAGAGGTAGCAT
38560_20	Sa03	13.859	3.621	23.862	TTTCTGAACACAGCAGTGG[C/T]GTGCCTGTAATGTATA
123465_18	Sa03	14.09	3.621	24.325	CGTTGTGATCAAGCACT[T/A]CCCTGCTATGCTATACTT
144301_10	Sa03	14.09	3.621	24.325	AGGCATGGA[G/A]GAGCACTAATTTGCTGGTATGTGAAC
37301_26	Sa03	14.09	3.621	24.325	CAAGGTCACGGAGCAAATTTCTGCT[C/G]CGAGTGAAAT
66179_25	Sa03	14.09	3.621	24.325	CACAAACAGCTTGCAGGGCTGTGC[G/T]GTACTTGTACA
110628_30	Sa03	14.091	3.621	24.325	CTAACCTTCTCTGCACCCATCTGCCAAAA[T/C]CACAAC
37571_2	Sa03	14.091	3.621	24.325	A[T/C]GTGCACACATGCATGCACATGCACAAAGGGGGAG
55069_5	Sa03	14.091	3.621	24.325	CTAG[T/A]AGATTCAGCACCCTGCTGCTCTCAGATTTGA
8845_30	Sa03	14.091	3.621	24.325	CTCTATATGCGAGCAGACCCATGCAGGAA[C/G]CTCTCT
37947_12	Sa03	14.092	3.621	24.325	TCTCAAATGAC[G/A]GCATGGCTCTGCGTGTGTTGAACA
130829_10	Sa03	14.093	3.621	24.326	ACACAGCTA[T/G]TGGCATACGGCTGCTCTTTTTTATTG
13416_20	Sa03	14.207	3.621	24.604	CTTGCTGGAGATGCATCAG[A/G]ATGCATCAGCATTTAC
142965_3	Sa03	14.233	3.621	24.661	TA[T/C]GCTGTGATTGCACATGATTGCCCATTATGGAAG
29682_1	Sa03	14.279	3.621	24.702	[G/A]GGCGCCTCAGAGCAACAATTTGCTCCACAACTGGG
3777_12	Sa03	14.279	3.621	24.702	GGTGAAAACTC[T/C]GCAGAGATGTGCCAGTGCACTGTC
52167_1	Sa03	14.279	3.621	24.702	[G/T]CTCATGTTCATGCACAGCACTGCTGCTTCAAGTTT
45658_5	Sa03	14.323	3.736	24.702	GCCC[A/T]CACCTATGCAGCTCCTTGCACTTTTTGTTGT
118159_35	Sa03	14.375	3.872	24.702	CAGTCGGTCTCTGCACACATCTGCAATCTGTTTA[C/T]T
47513_3	Sa03	14.447	4.014	24.702	TT[T/A]TTTAATTCCGCACATCTCTGCCTCTGCAGCATA
32216_31	Sa03	14.448	4.014	24.702	CCCACTAAGGGTGCAGGTGGGTGCCTGCAA[C/T]GCTTG
31035_1	Sa03	14.45	4.014	24.707	[A/C]TGTGCGTGGACGCATTTCTCTGCGAGTGTTGGCCT
8361_11	Sa03	14.452	4.014	24.712	AAACAGAGGT[T/C]AGCACTCTTCTGCAACGACACTGTA
16128_19	Sa03	14.454	4.014	24.716	AAAATAAAGCACGCAGGC[C/A]AATGCTTTGCATTGAGA
39466_8	Sa03	14.455	4.014	24.718	GCTCACA[T/C]CTGGGCAGTGGCGTGCATCCTCTGGAAT
42090_1	Sa03	14.462	4.014	24.744	[C/G]TGGTGGGCCATGCATATAACTGCAGGAAAACAAAA
91007_34	Sa03	14.521	4.015	24.872	TACAGTAGGGAAGCAGAAGAGTGCTTCAGCTTG[A/G]GT
130037_3	Sa03	15.381	4.144	26.201	GA[C/T]GGTGTACATGCATTATACTGCAGCTCTGTGTCT
110014_18	Sa03	15.386	4.21	26.203	TGCAAGGATTTAGCACC[C/T]GTGTGCGGTCCGGCCAGA
4122_6	Sa03	15.391	4.263	26.205	AAAAA[A/T]ATATCAGCACACGCTTGCAGATGCCGAACA
2911_35	Sa03	15.453	4.317	26.283	CCTTGGAGGATCGCACAGACCTGCACATCATAGC[C/A]A
81553_6	Sa03	15.455	4.317	26.291	GTGTG[T/C]GTGTGTGCATGTGTGTGCGCTGTGTGTGTG
102667_11	Sa03	15.46	4.319	26.296	TTCTCACCGC[G/T]CGCACTCCGCTGCACACTGAACAAA
14377_29	Sa03	15.46	4.319	26.296	AAGACTACGTGTGCATTTACATGCCTTT[T/C]TTGTGTT
147367_19	Sa03	15.46	4.317	26.296	TGGATTTGTCTGGCAACA[A/G]TGTGCACTTAGTACTCA
22379_12	Sa03	15.46	4.317	26.296	GTGTGTGTGTT[G/T]GCATGTGTTTGCTCAGGTGACAGA
51822_27	Sa03	15.46	4.317	26.296	TCACACAACAGTGCAGGTACCTGCAG[A/T]AGGCAATTA
78398_31	Sa03	15.46	4.319	26.296	AAAAATGTTGTTGCAAACAGGTGCTGGGGC[G/A]CTGCT
78448_1	Sa03	15.46	4.319	26.296	[G/A]TACTGTGGGTTGCAGGAGTTTGCATCTCTACTGGC
78604_32	Sa03	15.46	4.318	26.296	GCCTGGCTTTTTGCAAAGTGGTGCCTGGGTC[G/A]AACG
79460_12	Sa03	15.46	4.319	26.296	GAGAGTTGCAG[C/A]GCATGCATCTGCTCTGATAATAAA
88186_31	Sa03	15.46	4.317	26.296	CACCACTTGGTGGCATTATTCTGCTTCATA[T/C]TGGAG
107787_34	Sa03	15.461	4.321	26.296	GGCATGGTCAGTGCATGCAATTGCAGGGTGACA[G/T]AG
110421_35	Sa03	15.461	4.324	26.296	TGGAAAATGACTGCATATCACTGCCTCTTTCAGC[G/A]T
37984_20	Sa03	15.461	4.321	26.296	TTACAGTTGGCGGCAGTAG[C/A]ATGCCAAAGAACATCA
57477_11	Sa03	15.461	4.321	26.296	AAGTGTATGC[C/T]TGCAGGCTTATGCTCTGCCTACAAG
78568_34	Sa03	15.461	4.321	26.296	AGATGTGCCTCTGCAATCATCTGCGGAGCTCTC[A/C]GA
30907_32	Sa03	15.463	4.433	26.296	GGTCTGCCCTGGGCAGGGCACTGCAGGACTT[T/C]TTTT
192992_10	Sa03	15.62	4.52	26.466	GGCCAGAGC[G/T]CAGCAGGTTTCTGCTCTGTCGCCGCT
40920_18	Sa03	15.702	5.219	26.466	GCCAAGCAGACAGCAAT[C/T]GTCTGCCAAAGAAAACAT
60516_4	Sa03	15.783	5.916	26.466	CTT[T/A]AGAAGTGAGCAAAGTTGTGCCAGAAACTACTG
16758_19	Sa03	15.903	6.041	26.469	CTGCAGTGTGAGGCAGAG[G/T]TCTGCCAATGGTAGTGC
121833_35	Sa03	16.033	6.162	26.472	TTGCCCTCATGTGCAATGTGTTGCTTATCAGTTC[T/C]G
124604_28	Sa03	16.039	6.179	26.472	GGGTGTTTCTATGCAAAGCTATGCAGC[C/T]TCCTGTGA
127760_12	Sa03	16.527	6.197	26.832	GCAATGAAGCC[G/A]GCAAAATGCTGCACAGTTTAATGT
120360_11	Sa03	16.581	6.198	27.349	TCCAGCTGGA[G/C]CGCAGCACCCTGCAAAACCGATTGA
68779_34	Sa03	16.588	6.199	27.353	CACTCTGGTGCTGCAGAACAATGCTACTTGTCA[C/T]TC
119222_12	Sa03	16.59	6.2	27.353	ATGACCAGAAA[C/A]GCAGGCTCGTGCTGCAAAAAAGCT
91724_16	Sa03	16.661	6.308	27.353	ACTCAAAGTAGGGCA[G/A]AAAACTGCCTCTCTCGTGCT
1890_10	Sa03	16.804	6.412	27.375	AAGTCTGCC[C/A]AGGCAAAGATCTGCCTACAGCAAGCG
75318_34	Sa03	16.805	6.482	27.375	CTGGAAAAAAAGGCAGTTTATTGCTGCACACTC[G/A]GA
101761_26	Sa03	16.814	6.602	27.375	TTTTCGACCTTGGCAAAAGATTGCA[C/T]GAGTACAAAG
10310_12	Sa03	16.814	6.602	27.375	GGCAAAATGGG[A/G]GCAAATCCCTGCAGCCAAGTTCCA
107686_27	Sa03	16.814	6.602	27.375	GTGTCTGCAACAGCAGTGTGTTGCTA[C/T]TGAGTAGAA
113511_35	Sa03	16.814	6.602	27.375	TCCATTTCTCTCGCAGTCATTTGCTATCCGCACT[C/T]G
114321_17	Sa03	16.814	6.602	27.375	ATTTGCCTCAAGGCAG[C/A]AATTTGCCTCGAGGCAGCA
12145_18	Sa03	16.814	6.602	27.375	GCTTTAACAGGTGCAGC[G/A]CATTGCCTGACTATCCAG
12254_32	Sa03	16.814	6.602	27.375	GTTTTGAACCGTGCAGCTGTTTGCTGAGCTC[C/T]GATT
133608_35	Sa03	16.814	6.602	27.375	GACTTACAAACGGCAGTTGCATGCAAAAAAGCAT[T/C]G
148074_32	Sa03	16.814	6.602	27.375	CATTAACCAGGTGCATTGTTGTGCCAGTTCA[G/A]AACA
159502_8	Sa03	16.814	6.602	27.375	CGGTAGT[T/A]TTCTGCACTCACATGCTGAAGATGCACA
19354_17	Sa03	16.814	6.602	27.375	GCTGTTCTAAAAGCAG[A/G]ACAGTGCCAGTGATGAGCA
2040_26	Sa03	16.814	6.602	27.375	ATTTGTCAGATTGCATGTGGCTGCT[T/A]CCGGAGCCAC
23271_7	Sa03	16.814	6.602	27.375	GTGTGT[A/C]AGGATGCAGTGTTCTGCCAGGGGGGCCAC
28142_8	Sa03	16.814	6.602	27.375	CAACCAA[T/A]TCCAGCAGCAGACTGCACATTTTGACCT
28171_9	Sa03	16.814	6.602	27.375	TTTAAGGG[G/T]GATGCAACCTCTTGCAGCACTTTCTTC
32985_26	Sa03	16.814	6.602	27.375	ATCTGCAGAGCTGCAATGCGATGCA[A/G]CACTGTTTTA
35296_2	Sa03	16.814	6.602	27.375	T[A/T]TTATTTGTTAGCACGAGGCTGCCAGCGTGACTGG
36150_29	Sa03	16.814	6.602	27.375	GTACTAGCAGCAGCACTCTGCTGCGAGC[G/A]GTGCCTG
420_18	Sa03	16.814	6.602	27.375	GATGCTGCAGACGCACA[C/T]CTCTGCTGGAGCTGGGAC
47307_32	Sa03	16.814	6.602	27.375	GAGAGTTGGACTGCATCAGATTGCCTTCTGA[C/A]AGTG
49520_4	Sa03	16.814	6.602	27.375	ATA[C/G]ATTTGAGAGCATGAGCATGCATAGACACACTG
50891_5	Sa03	16.814	6.602	27.375	GAAG[C/T]CAAACCTGCACGCCGCTGCAGCGACTGACAT
51910_35	Sa03	16.814	6.602	27.375	GTTGCCCACTGTGCACACTCATGCTAAAGCTGGA[A/G]C
53974_10	Sa03	16.814	6.602	27.375	CTTCACTCG[G/A]CAGCAGAACTCTGCTTCACACCAGCA
5765_5	Sa03	16.814	6.602	27.375	AGTT[T/A]AGCACAGGCACAGGGATGCAGGTCTCACTGA
60500_35	Sa03	16.814	6.602	27.375	GGGGATAGGAGAGCAGCTCTTTGCGCACTAATTA[G/A]C
63867_34	Sa03	16.814	6.602	27.375	GCCATGAGGTCCGCATGCTCCTGCAGCTGGGCA[A/G]CC
74738_20	Sa03	16.814	6.602	27.375	ACAAATGTTTCTGCATGTG[G/A]GTGCAAGCTCCAACAC
75225_29	Sa03	16.814	6.602	27.375	ATTAGGGACAATGCAGCACACTGCTAAT[G/A]GGAGCGG
75482_31	Sa03	16.814	6.602	27.375	TGAACAGCACTGGCATGTTGTTGCACCACA[C/T]AGCCT
7878_28	Sa03	16.814	6.602	27.375	GGGGACGGTTACGCACACGCCTGCACA[C/T]GCGTGGAG
78933_25	Sa03	16.814	6.602	27.375	CTGCAGGAGTATGCAAGACGCTGC[A/G]CTGCATGTTAC
87792_21	Sa03	16.814	6.602	27.375	CTGGGCGGCTCTGCAGGAGC[T/C]TGCTGACTTTACATT
8999_4	Sa03	16.814	6.602	27.375	GGG[G/T]CTAATGGCGCACAGCACTGCTGGAGTGGAAAC
91950_21	Sa03	16.814	6.602	27.375	CTTACACTTTCTGCAAGGTT[T/C]TGCTAACGCTGTCTC
93721_9	Sa03	16.814	6.602	27.375	TCAGCTCC[C/T]GCAGCATTTGTGTGCCAGAGTGAGCGC
9633_19	Sa03	16.814	6.602	27.375	AAAAATAGCCAAGCATTT[C/G]AATGCAACGCCATGTTC
97500_17	Sa03	16.814	6.602	27.375	TGTGCTGTTGCTGCAA[T/C]GGATTGCAGGTATTGTAAA
9964_28	Sa03	16.814	6.602	27.375	CTAATTCTGTGTGCAGGCATTTGCAGC[G/T]GATACGCA
117580_6	Sa03	17.037	7.271	27.375	TAGAA[T/A]TGGCATGCAATCATTTGCTAATCGGCACGA
73550_34	Sa03	17.037	7.272	27.375	CTGTTTATGTTTGCATATGTTTGCCTCCGCACA[T/C]AC
60339_10	Sa03	17.071	7.455	27.375	GGAGTGACC[G/A]AAGCAGCATTTTGCACACTTTTCATT
82940_1	Sa03	17.087	7.515	27.375	[C/T]GGCAGCAAACAGCACAGTGATGCTGGCCATTTTCT
111884_7	Sa03	17.103	7.581	27.375	AAAATG[T/A]TAGAAGCATTCGATTGCAGGAAGCTGTTT
131502_12	Sa03	17.103	7.582	27.375	TTGTGTATTTG[G/T]GCATTTATCTGCTTGCTTCCGTTT
133_7	Sa03	17.103	7.58	27.375	GAAAAC[C/T]CGCTCGCAGTGTCTTGCAGTCGAGTGAAA
134732_9	Sa03	17.103	7.582	27.375	CCTGCATA[G/A]CGTGCATACAGATGCCCAATCCAAATA
147611_32	Sa03	17.103	7.582	27.375	ACGCATCCCAGTGCATTTGCTTGCAAAAAAA[A/C]CCCC
29179_5	Sa03	17.103	7.579	27.375	ACCG[T/A]CTGAGGAGCATGTGAATGCAGCACAAGACAT
31475_33	Sa03	17.103	7.582	27.375	GACACAGAGCCCGCAGGTGCATGCTGGGATGG[C/A]AGT
40544_32	Sa03	17.103	7.577	27.375	TACCCAACCGCAGCAACAAACTGCAGGACAT[G/A]GAGT
60555_36	Sa03	17.103	7.582	27.375	TGCGTGCAGTGCGCACAAGCGTGCGCTCTTGTTAA[G/A]
68037_28	Sa03	17.103	7.582	27.375	TTCCGTGCAGTGGCAGCGTAATGCATT[C/T]GGCTTGCC
99878_6	Sa03	17.103	7.582	27.375	GCAAG[G/C]CGGCCGGCAAGCTGCTGCCGTACAAGTCTG
54296_31	Sa03	17.582	8.015	27.678	CTAAAGGTCACAGCAATTGTCTGCAGGAGT[A/G]AAACT
127441_11	Sa03	17.594	8.036	27.686	TTCATGGCGG[T/C]AGCAAAGGGATGCAGAAGATTTCCT
157533_33	Sa03	17.595	8.036	27.687	CCCTATGTATAGGCATTGAGTTGCCGGTGACA[C/T]AAG
29219_35	Sa03	17.595	8.052	27.687	CCACACGATGTAGCAATAAAATGCAGGACTGCTC[C/T]T
583_9	Sa03	17.595	8.036	27.687	AGGGACTC[G/A]CGTGCACACTCGTGCACATGTGGCCAG
74672_36	Sa03	17.595	8.051	27.687	AAACAGACAAAGGCAAAGGACTGCGGGGAAAGACT[A/G]
99880_25	Sa03	17.595	8.043	27.687	TGGTGCGTCTACGCATTTGTGTGC[G/A]CTCGTGCTGTC
132448_12	Sa03	17.767	8.506	27.687	GTGATGTTCAG[C/T]GCAGTTCAGTGCCATTATCTTCCC
19817_27	Sa03	17.767	8.505	27.687	CTTAATTGTTCTGCATCCAACTGCAG[T/G]TTGCATTAA
32599_8	Sa03	17.767	8.506	27.687	GTATGCC[G/A]AGATGCATTTGAGTGCCGGGTGTAAAAC
61397_2	Sa03	17.767	8.506	27.687	A[T/A]TAAGACCCATGCAGGACTCTGCTGTAAAGTACAG
66659_19	Sa03	17.767	8.506	27.687	TGTATGAAGTTTGCACGT[G/A]TTTGCAGGTGTAGCATG
80739_32	Sa03	17.767	8.506	27.687	CTGCTGCGATCTGCATGCAAATGCAATACAG[C/A]AATA
119955_9	Sa03	17.923	8.909	27.687	GTGCTCAT[G/A]GTTGCATGGTTATGCAGCTGAAATTGC
12573_16	Sa03	17.923	8.909	27.687	TACATCACGGGTGCA[T/C]GTGGCTGCCTGGTGGCAGGA
14136_34	Sa03	17.923	8.909	27.687	TTAAACAATTACGCAGAAGTTTGCTGCAGGGGC[T/C]GG
145423_25	Sa03	17.923	8.909	27.687	CCCCTCCTGTGTGCATGGCTATGC[A/G]GCTAAACAGTG
160947_18	Sa03	17.923	8.909	27.687	CACACAGTTCAGGCAAG[A/G]ATGTGCACAGTTTATGAA
166195_12	Sa03	17.923	8.909	27.687	CTGCCTTGTTC[G/T]GCAAAGAACTGCATTGATGGAAAT
33674_12	Sa03	17.923	8.909	27.687	TACAAATTCAG[T/C]GCAGCAGTTTGCATCCTAGCATAT
42364_21	Sa03	17.923	8.91	27.687	TGTGTGTGGTGTGCATGTTT[G/A]TGCATAGAGCCATCG
50516_34	Sa03	17.923	8.909	27.687	ATACTGCTGACTGCATCTGCTTGCCCTCTCTCC[C/T]CA
61667_30	Sa03	17.923	8.909	27.687	TCACTTATTTTGGCACACACGTGCTATGT[C/T]GTGTTC
62692_32	Sa03	17.923	8.91	27.687	ACCATCCAGGGAGCACCTGAATGCATCATAA[A/C]GTTT
69600_36	Sa03	17.923	8.909	27.687	GCTCTACTGATCGCAGCTTGTTGCGCGGCACGGAC[G/A]
7869_18	Sa03	17.923	8.909	27.687	TGTTGGGCCTTGGCAGA[G/T]GATTGCGCTCTACTGAGT
93931_20	Sa03	17.923	8.909	27.687	ATGTGTATGCCGGCATGTC[A/G]CTGCCGATCTCTGACA
99234_18	Sa03	17.923	8.91	27.687	ATCCTGTCTACAGCACT[A/C]CACTGCTTAGCTTCCTGC
99842_29	Sa03	17.923	8.909	27.687	TTGCCCATGAGAGCATTTTGCTGCTTGC[A/G]GGATGTT
99860_8	Sa03	17.923	8.909	27.687	AATTTCA[G/C]CCCGGCAAAGGTCTGCAAGCTAATAACC
128073_28	Sa03	18.246	9.746	27.687	GAGGAGGGAAAGGCATGTCTTTGCCTA[C/T]GCTGTGAT
130171_17	Sa03	18.246	9.746	27.687	TATTGTTCCTGTGCAC[C/A]CATGTGCAGTGTTTTCTCT
1515_19	Sa03	18.246	9.746	27.687	AGCAGAGGGAGAGCAGAG[C/T]GGTGCTGAGGGAGATGA
180749_10	Sa03	18.246	9.746	27.687	TGCTTTAAT[T/A]GTGCAAGGCAGTGCAGCGCGTCAAAC
118756_30	Sa03	18.302	9.746	27.759	GATCTCATTATCGCAAGGATCTGCCTTCC[G/A]TCATGT
3979_12	Sa03	18.378	9.747	27.828	TTCATCACCGC[T/C]GCACACACCTGCCAGCTTACCTTT
131095_30	Sa03	18.404	9.747	27.896	TGTACAATAAGTGCAATGTGCTGCTTGCC[G/A]CTCTAT
99991_17	Sa03	18.404	9.747	27.896	GAATGGGTTACAGCAA[C/G]TTGTTGCACCCCACTAATC
121367_11	Sa03	18.407	10.014	27.896	TATCTAAGAG[A/G]CGCAGGAGGTTGCCGCAGTTCCCCC
12960_30	Sa03	18.407	10.023	27.896	AGATGGCGCTGTGCAGGTGGCTGCTAGTT[A/G]GTTGCA
130824_5	Sa03	18.407	10.015	27.896	AACA[T/C]TGTTACTGCAGGCTAGTGCCATTATCGGTCT
135034_21	Sa03	18.407	10.017	27.896	AAGCCATGATGAGCATCTTG[A/C]TGCACTCTCAAAATG
35919_31	Sa03	18.407	10.014	27.896	AAAGGTTAAAACGCAGCCCCATGCTGACGC[T/C]AAGTC
64151_29	Sa03	18.407	9.962	27.896	ATTGGAAAGTGTGCAGATAAATGCACAC[G/A]GACACCT
106827_20	Sa03	18.409	10.055	27.896	GCTCCTCACTGGGCAGCAT[G/A]ATGCTCTGCAAGCTCC
71384_28	Sa03	18.409	10.055	27.896	TTCAGTCCCTGGGCAGAGAGTTGCGTT[G/T]AGTCATGC
176681_1	Sa03	18.41	10.055	27.896	[A/G]AAAAAACATCCGCAACCTCATGCAAAACCAGAACT
49903_8	Sa03	18.41	10.055	27.896	CACATTA[C/A]GACTGCAGTAGCCTGCAGCGATAATCCC
88056_30	Sa03	18.41	10.055	27.896	GTCTCATGGAAAGCAAACATATGCACGCA[G/T]GGCAGC
60062_12	Sa03	18.738	10.688	27.896	TCGTGTTTATG[T/A]GCACCACCCTGCTGCAGCGTTGCT
41666_34	Sa03	18.739	10.69	27.896	GCTCGGCTCTGTGCATGAATGTGCCATCTCTCC[C/G]AG
100001_2	Sa03	18.74	10.694	27.896	A[C/A]TCGAGTAACTGCAAACTGCTGCTAACTTGCTCTT
115791_29	Sa03	18.74	10.693	27.896	CACTCATTTCCAGCAATGCTCTGCCACA[C/A]ATTCGCA
45287_4	Sa03	18.74	10.694	27.896	TTT[A/T]CCACATGAGCAGTTTTCTGCACATGGCACCTC
157653_7	Sa03	18.741	10.696	27.896	TCTTAC[A/C]GATTCGCAGAGAAATGCCTTCAGATTCAC
66422_7	Sa03	18.741	10.695	27.896	GTTACC[T/C]TGAGGGCAATCTGCTGCCGCAACCTGCCG
80890_10	Sa03	18.741	10.697	27.896	TATTGTCAC[T/C]GTGCAACTGTCTGCAACACAAAACAG
135996_32	Sa03	18.799	10.847	27.896	GCTACCTGCTCAGCAACAAACTGCAGACAGA[G/T]TTTA
19123_19	Sa03	18.861	10.994	27.896	AAAAGGGTCTGAGCAGGC[A/T]TTTGCTGGACCATCACC
24314_28	Sa03	18.926	11.15	27.896	GAGAGGCTGAAAGCAATTATTTGCCAT[T/C]GTGCTTAT
42300_7	Sa03	18.926	11.148	27.896	TCTCCT[G/T]GTTCTGCACAGTTCTGCGGAGACGGACAG
14982_3	Sa03	18.927	11.15	27.896	GT[G/C]TGAAAAATTGCAAAGAGGTGCGCGGCACTTATG
72428_25	Sa03	18.928	11.153	27.896	GATGCTAAACAAGCATTTGATTGC[G/A]TAGAGTGGCAA
39469_19	Sa03	18.956	11.192	27.896	ACTAAATGTTCCGCAAAT[C/T]GTTGCCAACCCACCCAA
143780_11	Sa03	18.979	11.232	27.896	AAGGAAAAAC[G/A]TGCAGTTTGATGCAGAGATCTGTAA
58527_5	Sa03	18.979	11.233	27.896	AACA[T/C]CAGTGTGGCAGCTAACTGCTGCTATCAGTTA
109765_20	Sa03	19.073	11.431	27.896	ATTTCCCATTTGGCAGAGA[G/A]TTGCGAGTCCACATGA
111181_34	Sa03	19.143	11.599	27.896	GTGTAGGAAGTGGCAGATATTTGCACGTTTGGT[A/G]AC
17217_7	Sa03	19.143	11.599	27.896	ATTTTA[T/C]CATGTGCATATTGCTGCATGCTGCCAACC
198896_18	Sa03	19.143	11.599	27.896	CCAACAGAGGTGGCAGG[T/C]GGTTGCGTTGTGTTGATG
24903_36	Sa03	19.143	11.599	27.896	ATCAATACTGCCGCAACCACATGCACTGTGTGAGC[T/C]
26242_2	Sa03	19.143	11.599	27.896	A[T/C]AGCCTTGCCTGCAGACTTGTGCCTACTGTCCATA
31711_9	Sa03	19.143	11.599	27.896	TCAGACCT[C/A]TTGGCAAAGAAGTGCCATGAGTACACC
34076_32	Sa03	19.143	11.599	27.896	GAAGCAAGGAAAGCAGACTGCTGCATTGCCT[G/T]ACAT
43463_36	Sa03	19.143	11.599	27.896	GCGCAGACTGAGGCAAAGCAGTGCATGCTGGGAGT[G/A]
54863_33	Sa03	19.143	11.599	27.896	GGAGGATGGGTCGCATTTTTCTGCTTATGTGC[G/T]TAC
78996_34	Sa03	19.143	11.599	27.896	GACTGAATTGGTGCAGCGTCCTGCAAGTTTCCT[T/C]TC
86672_10	Sa03	19.143	11.599	27.896	TGAGACACA[A/T]GTGCAACTTAGTGCCATGGAAACTGA
37610_25	Sa03	19.15	11.62	27.896	TCATGTTTTTAAGCATTTTGATGC[C/A]ACACAGCTCTC
17013_21	Sa03	19.157	11.641	27.896	GTGGGTGTGTGTGCATGTCT[A/G]TGCCTGTGACTCTCT
135909_25	Sa03	19.163	11.661	27.896	TTAGGTTTACTGGCACTCCAGTGC[G/A]CATATCTTGGG
42519_30	Sa03	19.191	11.745	27.896	TGATAGAGAGGAGCAAGTGCGTGCGTCCT[G/T]TGTGTG
39372_8	Sa03	19.217	11.831	27.896	AAGAGGC[A/G]GCAGGCAGTCACCTGCAGTGATTTTCAT
2006_28	Sa03	19.253	11.926	27.896	TTTCCAATTTGAGCAATAAGGTGCGTG[G/A]AGCCAAAC
105114_8	Sa03	19.425	12.228	27.896	TACCAAA[A/G]TTGTGCAACCTGCTGCTACCCTCGCCCA
198794_9	Sa03	19.425	12.228	27.896	ATAAGAGC[T/C]GCTGCAGAGCGTTGCGAGTTAACGCGT
52403_4	Sa03	19.425	12.228	27.896	CAC[T/C]ACGGAGAGGCAGAGCGGTGCGCCGCTATGAGA
60748_16	Sa03	19.425	12.228	27.896	ATTCTAGGGCATGCA[A/C]CATGATGCCAAAGTGTCATT
63979_35	Sa03	19.425	12.228	27.896	TCACCAGCTCCAGCAGTTGTCTGCCAGTTAACAC[A/G]A
92342_32	Sa03	19.425	12.228	27.896	GTAACTCAAGGCGCACTAGCTTGCTTTTTCC[A/G]GGAC
106210_19	Sa03	19.426	12.228	27.896	ACTTCAGTCAAAGCACGG[G/C]CATGCAGTATACAAACT
1606_6	Sa03	19.427	12.228	27.896	TATAC[T/A]CTGATGGCAAGAGGTTGCCATGCAGGTTGC
56506_9	Sa03	19.427	12.228	27.896	CTGGGAAT[C/T]GTTGCATGCTGTTGCAGGAGATGTTAT
101295_29	Sa03	19.428	12.228	27.897	CAAGCGCCATAAGCAGCTCCATGCTCTC[T/C]CCCCCCC
116168_16	Sa03	19.428	12.228	27.896	AATACATGTGAGGCA[T/G]CGGTTTGCATGAGATTATGT
116241_16	Sa03	19.429	12.228	27.898	GTCCCGAGCAGAGCA[A/C]ATCTCTGCAGATACAAAACA
93714_3	Sa03	19.431	12.228	27.898	CG[G/A]AGTCAATTGGCAAGTAAATGCGAGGACACTCTG
48057_28	Sa03	19.432	12.228	27.899	AGCCCAAAGGGAGCACCACCCTGCCCC[G/T]ACACACAT
144786_34	Sa03	19.434	12.228	27.9	AAATAATAACCTGCAGCCAGGTGCATAGCGAGT[C/G]TG
31914_5	Sa03	19.47	12.228	27.96	TACC[G/A]TAGCCCCGCATGTTTTTGCAACCACAGCCAT
67861_36	Sa03	19.498	12.228	28.018	CTGAAACCTCGTGCACTGCCATGCCACTGTTTAGC[C/T]
24631_29	Sa03	19.67	12.228	28.385	ACAAGGGTAGAAGCAATACAATGCTCCA[A/G]TATGAAG
28073_30	Sa03	19.67	12.228	28.386	ACCAATTTAATGGCAACAGAATGCGAGGA[C/G]GCAATG
28252_12	Sa03	19.671	12.228	28.388	GTCAAGCCTGC[C/T]GCATACTGATGCCAAAATTCTTCA
83424_21	Sa03	19.671	12.228	28.387	TCATGACTTTCTGCACACTG[G/C]TGCTGTTTCTTTCTT
22573_1	Sa03	19.672	12.228	28.389	[G/T]AACATGAACGCGCACGTAAGTGCAACCCCTTAACC
3451_17	Sa03	19.672	12.228	28.389	GAAAGAGGAGCTGCAG[T/C]GGCCTGCAGACAACAATTC
3563_6	Sa03	19.672	12.228	28.389	ACCTT[C/G]TTCACTGCACATGCATGCACACACACACAC
122111_9	Sa03	19.673	12.228	28.39	CTAATTTT[T/A]CTTGCAGCTGAATGCAACAAGTCCTGA
17989_33	Sa03	19.673	12.228	28.39	TGTACGCCTCCTGCATTCCTCTGCATTGGGGA[T/C]GCT
44559_35	Sa03	19.673	12.228	28.39	GCAGCAGAGAGGGCATGTGACTGCGTGGGTGGAG[G/C]G
86997_27	Sa03	19.673	12.228	28.39	ACGCACATACACGCACACACATGCAC[A/G]CATACACAT
15697_9	Sa03	19.676	12.228	28.401	GAGAGAGA[G/T]AGTGCACCCGCATGCACATTTGTATCT
110321_16	Sa03	19.677	12.228	28.403	GTTTCAGCGATGGCA[A/G]ACATCTGCATGGAAACATCT
63123_25	Sa03	19.68	12.228	28.41	CTGCCAGCCTCAGCAATTAATTGC[T/G]TTCTGTGGCCC
3112_34	Sa03	19.683	12.228	28.418	GATCAGCGTAGTGCAACAACTTGCTGTGGTGAC[A/C]TG
18057_7	Sa03	19.701	12.228	28.476	TATATC[T/C]GGTGGGCATGGCAGTGCGGTCGATTTCAA
120834_17	Sa03	19.86	12.228	28.891	CCTCTGACACCAGCAT[C/T]TCCCTGCACAACAGGCACG
83670_27	Sa03	20.034	12.228	29.306	ACGCACACACTGGCACGCACGTGCAC[T/A]CACACACAC
79365_26	Sa03	20.192	12.228	29.668	ACACACACTCCTGCATGTGTGTGCC[G/T]TGTTTGCGTG
51592_9	Sa03	20.207	12.228	29.704	GGTATTGT[A/G]TCAGCACACACATGCGTGCACACACAA
111373_33	Sa03	20.208	12.228	29.706	CACACAGGTTAGGCACCAAAGTGCTTCACAAA[A/T]ACA
43432_19	Sa03	20.208	12.228	29.705	TCGCTGAAAAGAGCAGCC[G/A]AGTGCGGATAGCAAATG
17853_28	Sa03	20.253	12.32	29.711	TCACAGAAGTCAGCAGCGAACTGCAGC[T/C]CGTGTTAG
130796_8	Sa03	20.471	12.394	29.793	TCAGCAA[C/G]TTCTGCAGAGTGCTGCTGCCACCAAATC
165824_3	Sa03	20.471	12.394	29.793	GG[A/G]GTAATAAGGGCAGAACTCTGCTGTTTTCCCATT
26175_17	Sa03	20.471	12.394	29.793	CTCAGTATGTATGCAG[G/A]CGTGTGCGATGTGCACACA
26799_32	Sa03	20.471	12.394	29.793	CAACAGCCAGCAGCAACACCATGCAAAATCG[G/T]AGGA
42141_33	Sa03	20.471	12.394	29.793	ATGCACTGACAAGCACAATCATGCTCACACGC[G/A]GGC
84226_12	Sa03	20.471	12.394	29.793	CTCTATTTCTC[T/A]GCACGCGTCTGCGGTGGTGCGGGT
140653_16	Sa03	20.472	12.394	29.797	TTTCTAATCTTGGCA[T/C]TAATCTGCGCTGATCTGAGC
55734_25	Sa03	20.472	12.394	29.793	ATACTGACATTGGCATCAAAATGC[A/G]CCGTTAAACAA
95836_27	Sa03	20.472	12.394	29.793	TACATCCAGCCCGCATTGTTATGCAA[T/C]GCTGGATAT
113601_34	Sa03	20.532	12.394	30.267	TGCTCATTTTATGCATCATTGTGCAGAGGGCGG[C/A]TT
49079_31	Sa03	22.25	12.872	32.324	AAAGCTCGCACTGCATCAGGATGCACAGAG[T/A]GGTTT
115959_35	Sa03	22.349	13.591	32.327	TCGCTTCCAAAAGCAAACATTTGCTTTCGATCAC[C/T]G
57249_4	Sa03	22.35	13.594	32.327	TAT[C/T]GCAGGCGGGCACACATCTGCGCACGCCTGCGC
60019_11	Sa03	22.35	13.594	32.327	AAATGCGCGC[G/A]TGCACGCACATGCACAAACAGAAGT
89037_12	Sa03	22.353	13.594	32.348	TCACACACACA[C/T]GCATGCCCGTGCACACACAGCGGA
26298_21	Sa03	22.432	13.595	32.466	AAGAGCGTCTTTGCAAGCTG[G/A]TGCAGGAGAGAGACG
107469_29	Sa03	22.453	13.595	32.588	ACACAGAGATACGCACACGGATGCACAC[G/A]CACACAC
73291_35	Sa03	22.453	13.595	32.588	CTAGATTGTTTTGCAGCGAGTTGCAGAGTTTTCG[T/A]G
109513_35	Sa03	22.472	13.595	32.714	TTGCCTTACTGTGCATCCTGATGCTTTCATGCTG[G/A]A
8253_27	Sa03	22.491	13.595	32.854	ACGACACTCAGTGCACATCGATGCAT[G/A]GAAAGAAAG
112608_35	Sa03	22.501	13.596	32.854	TGTTTCTGGGTGGCAGCTTCCTGCCAGCCGGGTC[A/C]G
121267_34	Sa03	22.955	14.425	32.855	GAGGCTCTTGCTGCAAATGGATGCATTCCTGAA[A/G]TA
47294_12	Sa03	22.959	14.435	32.855	GCTCTTAACAC[A/T]GCAGAAAGATGCGGCTGAAGCGAT
57732_1	Sa03	22.961	14.439	32.855	[T/A]TTTTCTGTCTTGCAGGAAGATGCCAGAGCTCGTCC
265_32	Sa03	22.962	14.442	32.855	TTGTGGAGCTATGCACAATACTGCGTGCCAT[G/A]CTAA
7247_1	Sa03	22.962	14.448	32.855	[A/G]AGGTGTCCACTGCAGTAATTTGCCAGCAGAGAAAC
76144_31	Sa03	22.962	14.44	32.855	CTGTCGGTGGGTGCAGGTCCCTGCCTTATA[T/C]TATCA
98421_3	Sa03	22.962	14.442	32.855	TC[G/A]CTGATTGTTGCACCTGATTGCTTTCATCAAGAT
9555_10	Sa03	23.052	14.593	32.866	TATTGAAGA[C/T]GTGCATGAAGCTGCTGATGCGCTCAT
66013_28	Sa03	23.137	14.732	32.877	CATCATGCTGGTGCAGCTCACTGCCCA[A/G]TCCCTAAA
79677_21	Sa03	23.241	14.871	32.892	TCAATCCAATAGGCAGGAAG[T/C]TGCATTACCCTTCAC
15915_19	Sa03	23.662	15.179	33.047	CTCTGTGAAAAGGCACCG[C/T]AATGCCGGGTCCTTCAC
26790_11	Sa03	23.662	15.179	33.047	GAATGAGGGG[C/T]GGCATGCCCATGCGAGATGGCATGA
99829_25	Sa03	23.756	15.194	33.256	GGCACAGTCTTTGCAGCATCCTGC[G/A]GTAGTAACAGT
121219_25	Sa03	23.763	15.194	33.404	CATTTCAGAAGGGCATGCATGTGC[A/G]CAAAAACACTC
28876_11	Sa03	23.765	15.194	33.464	TAATGCATGA[G/A]GGCACCCACATGCTGTGAGTCGAGT
93064_9	Sa03	23.787	15.202	33.549	TTGGGGGG[G/T]TTTGCACAAGTTTGCACACACTCTCCT
106983_33	Sa03	23.802	15.214	33.641	TTTACAGGATCAGCATCCCTCTGCATCATCTT[T/C]ATC
111617_10	Sa03	23.802	15.214	33.641	GGAAGGAGA[C/T]GGGCAGAGAGGTGCAGCGAGCCAGAG
115999_36	Sa03	23.802	15.214	33.641	GCGTGTGTGCACGCACGGACATGCAGCCGTTTGTC[G/A]
120090_30	Sa03	23.802	15.214	33.641	CTGCTGTTGGCTGCATGAAACTGCTGGCC[G/A]AGCCAA
126761_1	Sa03	23.802	15.214	33.641	[T/C]CGCTTGTTTGAGCATTTGCATGCGTTCGTACTTGA
126895_34	Sa03	23.802	15.214	33.641	ACGGCAACAGGAGCATCCGACTGCAGTTCAGTC[A/G]CT
128563_25	Sa03	23.802	15.214	33.641	ACACAAGAAACTGCAACTCACTGC[C/G]GTTCTAATAAT
16332_18	Sa03	23.802	15.211	33.641	AACCACAGTTTTGCAAT[G/T]CGCTGCTTTCCCCCCGGG
31990_18	Sa03	23.802	15.207	33.641	CTGCCATACGCTGCACC[G/A]CGGTGCGTGTATCCTTTT
33358_32	Sa03	23.802	15.214	33.641	GAGCTGTTTAACGCAGATTTGTGCAGGACAT[G/A]AAGG
45831_7	Sa03	23.802	15.214	33.641	ATCCAA[A/G]CGACAGCACTCAGCTGCTCAGCACCAGTG
47193_25	Sa03	23.802	15.205	33.641	GCTATTTTCAGTGCATCATCATGC[G/C]GCGGCGAACAA
52137_10	Sa03	23.802	15.214	33.641	GACTTCCCA[C/G]TCGCAATGGATTGCAGCCGCACAAAC
61075_6	Sa03	23.802	15.214	33.641	TCAGC[C/T]GCGTTCGCAGAGTTCTGCAGTGATACGTGT
62299_2	Sa03	23.802	15.214	33.641	C[C/T]GCAGTATGAAGCACGGCTATGCAAAAGGTGTGTT
82596_11	Sa03	23.802	15.214	33.641	CACTTCAGCG[C/G]GGCAGATGTTTGCGACAAAGGACCC
92135_11	Sa03	23.802	15.214	33.641	TAATTCTCTT[A/C]GGCAAACTCCTGCCAACTCCAATAA
199078_12	Sa03	23.811	15.214	33.651	GTCAGCAGTGC[G/T]GCATACTGTTGCATTAAGGACTTT
43225_25	Sa03	23.903	15.214	33.817	GGTCGACAAGAGGCAGCCTTCTGC[C/T]AGCTTAATCTG
140702_3	Sa03	23.986	15.214	34.08	AT[A/C]GATGAAACAGCAAAGTTTTGCCACTCTGTCGCT
61044_8	Sa03	24.121	15.214	34.412	AGCTTCC[C/G]CACAGCAGCGGCATGCTAACGATGATGC
37915_3	Sa03	24.265	15.214	34.753	AG[A/T]TGGTGAAATGCATCAGTCTGCTGGCTCCAGGAC
59112_31	Sa03	24.512	15.251	35.045	GTGTCAAAAACTGCACTCCTGTGCATCCAG[C/T]AATTG
136773_35	Sa03	24.859	15.294	35.49	ACTTCAACTTCAGCAGTTTTCTGCCTCATGAAAC[T/C]G
54466_18	Sa03	24.998	15.334	35.635	GAGAAGAGAAACGCAAA[C/T]TTATGCCAGCTCAGATTA
149362_26	Sa03	25	15.369	35.637	AAATAAGTTGGAGCAGGCGAGTGCT[A/G]CTGTTCCCCC
22244_1	Sa03	25	15.369	35.636	[G/A]AGAACAAGCATGCAGTGTGATGCGATGCGTCAACT
34891_27	Sa03	25	15.369	35.636	CCAAATAAACAAGCAGGAACCTGCCA[A/T]GGTCAAGCT
75270_32	Sa03	25	15.369	35.636	GCGTCGAGCTCAGCAGCATTGTGCACTTGAG[G/A]ACCG
57259_9	Sa03	25.004	15.369	35.649	ACCCACGC[C/T]GACGCACCTCTTTGCATTTTTCCAAAC
57062_1	Sa03	25.299	15.369	36.328	[T/C]ATTAAGGTTGAGCACTTTATTGCCCTGTGTCACGA
136158_34	Sa03	25.312	15.369	36.379	ATCGGCTGTTATGCAAAAGACTGCAATTCTCTC[T/A]CA
23728_4	Sa03	25.312	15.369	36.379	CAC[T/C]GCGGCTTTGCATGTTTCTGCTTTTGTTGTTTG
24949_34	Sa03	25.312	15.369	36.379	ATTGTGGCCGCTGCAGGTCGGTGCGGGTTTTTG[C/A]AT
40577_8	Sa03	25.312	15.369	36.379	TCTCGCT[G/A]CTCAGCAGGTGGCTGCGTGCCAGCAGAA
42600_32	Sa03	25.312	15.369	36.379	CAAAAGCAACACGCACAAACATGCAGGGTGA[G/C]ACGC
51745_8	Sa03	25.312	15.37	36.379	CAGTCCT[G/C]CTTCGCAACCTGCTGCCTTACCCCATCT
5957_16	Sa03	25.312	15.37	36.379	CCAGCCTGGTCAGCA[C/A]TCGATTGCATTATAAGTTTC
60682_25	Sa03	25.312	15.369	36.379	CAATGCGCATCTGCATATTCGTGC[A/G]CTTTAATCCTC
64382_30	Sa03	25.312	15.369	36.379	ACTGAAGCTCGGGCAGGGTGATGCTCCTC[C/G]GAGGCC
64440_8	Sa03	25.312	15.37	36.379	ATGGGCA[A/G]TCTTGCAGGGTTTTGCACAGCCACAGAT
76238_21	Sa03	25.312	15.369	36.379	TTATGCTTGCGTGCAAATAT[A/G]TGCCCGAGGGAAATA
77939_12	Sa03	25.312	15.369	36.379	GCGACAGCCAC[C/T]GCAGCCCGGTGCTGCGAGCATGCC
89062_16	Sa03	25.312	15.37	36.379	TTCCCTGAACAAGCA[G/T]GCGTGTGCGTGCGCGCTCGT
74541_26	Sa03	25.388	15.373	36.993	ATTTCATTTCACGCAGTATCTTGCA[G/A]CGCTCATACT
70745_33	Sa03	26.643	16.471	37.761	GAGCCAAATCTTGCACCTGTCTGCTGATGAGC[G/T]CTG
51467_19	Sa03	26.967	17.127	37.934	TTAACTTTCAAAGCATGA[G/A]CGTGCCCTTTGCATGAC
26924_9	Sa03	26.971	17.127	38.042	TTGCCTTT[A/G]AAAGCATCAGCTTGCTGTGGGCGTCGA
104274_12	Sa03	26.972	17.127	38.044	TGGTCCTCTTC[A/G]GCATCTACATGCACGTAACCCGGA
21867_36	Sa03	26.972	17.127	38.044	AAAGCGCTCCCAGCACCGCTCTGCCAAACTGTGGC[T/A]
3571_3	Sa03	26.972	17.127	38.044	AC[A/G]CACACACATGCACACACATGCACAGTATTTCTG
36484_36	Sa03	26.972	17.127	38.044	TGGCAGGTTCAGGCATCAGGTTGCAATATCCCACA[T/C]
39234_29	Sa03	26.972	17.127	38.044	GCTGAGCCCCGTGCATCACGTTGCTCTC[C/T]GCACTGC
76666_5	Sa03	26.972	17.127	38.044	TGAG[G/A]CTGTCAGGCACAGCGGTGCTTTGGGCTTAAT
41128_6	Sa03	26.973	17.128	38.045	AAAGA[C/A]AGACGCGCACCGTCATGCCGTATTTGATGA
44521_1	Sa03	26.999	17.143	38.07	[T/C]ACAAGGTGTTTGCATACCTCTGCTCCCAACCACCA
5971_27	Sa03	28.076	17.285	39.369	CATTACATCACTGCATCGGTCTGCGC[A/C]CGGCGACTG
105368_20	Sa03	28.345	17.297	39.98	TTGTTTTTGGCTGCAAATC[A/G]GTGCACAAACTACTTG
118031_3	Sa03	28.356	17.308	39.983	AA[T/A]TAGAAAGGGGCACCAGCATGCAGATTCATAGAG
71600_29	Sa03	28.357	17.308	39.985	GATGATTGTTTGGCAAGTGTGTGCCTCC[G/A]TCAGTAT
30793_7	Sa03	28.643	17.308	40.835	TTATCG[G/A]AGCTAGCAAGACGATGCACCTGAACATAA
71036_33	Sa03	28.664	17.312	40.854	AGGTGAGGTGTTGCAAAGACCTGCTGCAAACC[G/A]AAC
84284_36	Sa03	29.496	18.73	41.094	TTCCACTATCTAGCATAACCCTGCTGTGTGCGTCA[T/C]
98576_2	Sa03	30.105	19.722	41.403	T[G/A]AAACGAAAATGCATGCATGTGCATACGCTTGACG
156500_35	Sa03	30.541	20.177	41.748	CAAAAATCATCAGCACAAATATGCGGATCGTCAG[C/T]G
52305_28	Sa03	30.823	20.177	42.231	GATTCCTGTGCTGCAGCTCGATGCCAG[C/T]GTGGAGTT
115639_25	Sa03	32.241	20.229	44.888	TGAGGATGAGCAGCATCGGTGTGC[T/G]TTAAAGTTCCC
90263_6	Sa03	32.255	20.243	44.894	ACTGC[T/C]TTGTGGGCAGTGATGTGCACAAGGGGGAGT
70188_6	Sa03	32.257	20.268	44.895	AAGTG[G/A]AAATAAGCAGGATCCTGCCCTCCCGGATCC
38115_2	Sa03	32.258	20.275	44.895	T[A/C]AAAGGGAAAAGCAACACAATGCGAGTGGCTTCTC
56533_36	Sa03	32.258	20.281	44.895	TGTGATAATGAAGCATTGTGGTGCGACAGACCAGC[C/T]
141107_34	Sa03	32.275	20.534	44.895	CCTGAATTCACAGCAGCAGTTTGCATCTTTGGA[T/C]CA
75131_7	Sa03	32.301	20.779	44.897	TCAGAC[A/G]GCTCAGCACAACTGTGCCAGCTTGTTCGT
117711_3	Sa03	32.603	21.222	45.064	TT[C/T]ACACCGAATGCAAGTAGTTGCATTGATTTGGGA
135986_31	Sa03	33.36	21.679	46.078	CAGTGACATGAGGCATTTAATTGCATCAAC[A/G]TGTCG
45707_4	Sa03	34.007	22.05	46.883	AAA[G/A]AAGCCCCTGCATGCAGATGCCGAGTGGCTGCA
98542_35	Sa03	36.218	23.442	49.842	CAGCGCCGGCGGGCAGGATTTTGCGTGAATGAGA[G/A]T
114118_31	Sa03	36.223	23.451	49.849	TCATCAGCAGCAGCAGATTCCTGCCAACAT[T/G]CGGGC
55806_19	Sa03	36.223	23.451	49.845	CTGATCTTCACGGCAACC[A/G]GCTGCCTGCCCGCAGAA
48605_2	Sa03	36.239	23.452	49.87	C[A/G]TTTTAATGAAGCACTGTGGTGCCGCAGAGACGAC
108564_30	Sa03	36.529	23.896	49.893	CTGACTGTAGAGGCACATTTCTGCCAGCT[A/T]AAGAAA
74312_12	Sa03	36.562	24	49.893	GGGACGGGACA[C/A]GCAGTTAAATGCACTTACTTCCAG
68684_20	Sa03	36.704	24.005	50.113	TCAGCTGAGGTCGCATCAA[T/A]CTGCGGGTAATGACCT
49960_17	Sa03	36.846	24.011	50.315	CAAAAAGTCTGTGCAC[G/C]CCACTGCTTGAGCAGGATA
21930_29	Sa03	36.847	24.011	50.315	ATGGCCTCGCTCGCATGAGCGTGCGCAG[G/A]CGTGCGC
151986_11	Sa03	36.849	24.014	50.315	CACATACAGT[G/A]GGCATGCAAGTGCACAAACATGAGC
36768_17	Sa03	36.849	24.014	50.316	TGGCTGGCTGTTGCAG[C/T]GGTTTGCCAGCTCCAGAGG
84891_2	Sa03	36.85	24.015	50.317	C[T/G]GTGCATTTGTGCATGCTCCTGCTAAGTACCTGCA
105269_3	Sa03	36.855	24.018	50.319	GC[A/G]TTTGTGGCAGCAGGTTGGTGCCAGACTCACACA
86425_21	Sa03	36.855	24.019	50.319	GATATGAGGGAAGCACAGCT[G/A]TGCCTCCCAGAAGCA
25738_1	Sa03	36.856	24.019	50.32	[A/T]AAAGAGAAGCTGCATGTAGATGCAGAATGTGACCG
23225_20	Sa03	36.86	24.021	50.326	TTTACCTCACACGCACGGC[T/A]CTGCTCCTCCCGCACG
40892_26	Sa03	36.874	24.023	50.369	TGGTTTGATGTGGCAACCTCATGCT[C/T]CTTCCAGACA
1283_16	Sa03	37.829	26.351	50.429	CGGTCTGGGGAGGCA[G/C]TTCTGTGCAGCATACCTGAA
[truncated: 13,185 more rows]
